# Supplementary material for: Individual perspectives and mental maps of working conditions and intention to stay of physicians in academic medicine
Source: Front Psychol. 2023 May 12;14:1106501. doi: 10.3389/fpsyg.2023.1106501 (PMC10213555; doi:10.3389/fpsyg.2023.1106501)
Supplement: Supplementary Table 1 — Coding Book Interview Studies 1 + 2. [file Table_1.XLSX]

## Sheet: statements pre interviews
Name		positiv = 1 negativ = 2 neutral = 0 Verbesserungswunsch = 4	Subject P1	Subject P2	Subject P3	Subject P4	Subject P5	Subject P6	Subject P7	Subject P8	Subject P9	Subject P10	Subject P11	Subject P12	Subject P13	Subject P14	Subject P15	Subject P16	Subject P17	Subject P18	Subject P19	Subject P20
gesamt		0																					Sum	0
Stärken der Klinik	Survey section																						gesamt
Hohe Arbeits-/Dienstbelastung (fehlende WLB)	Gründe Verlassen	2	1	1	1		1	1		1		1	1	1	1	1	1	1	1	1	1		16
Gute Zusammenarbeit - Kollegial (Pflegende)	Zusammenarbeit Pflegende	1		1	1	1				1		1	1	1	1	1	1	1	1	1	1	1	15
zu wenig Personal/weiterer Personalaufbau	Ressourcen Personal	2			1	1	1	1		1		1	1	1	1	1		1	1	1	1	1	15
Breites Spektrum	Stärken	1		1	1		1	1	1	1		1	1		1	1	1		1	1	1		14
Gute Zusammenarbeit (Hierarchien)	Zusammenarbeit Hierarchien	1	1			1	1	1	1			1	1		1	1	1	1	1	1	1		14
Geringerer Verdienst	Gründe Verlassen	2	1	1		1	1	1	1	1			1	1		1			1	1			12
fehlende, intransparente Karriereperspektiven/Rotationen	Gründe Verlassen	2	1	1	1				1			1				1	1	1	1	1	1		11
Fachliche Expertise (state of the art - modern), Kompetenz	Stärken	1			1	1		1					1	1		1	1	1			1	1	10
Nischen/Spezialisierungen schaffen (z. B. Außenbereiche, Ambulatorium)	Ideen Facharztbindung	4		1	1	1	1		1	1			1			1	1					1	10
Langfristige Einsätze anbieten	Ideen Facharztbindung	4	1	1		1			1				1			1	1	1		1		1	10
Gutes , sinnvolles Projekt	Projektziele			1	1		1	1	1							1		1	1	1		1	10
Urlaubsplanung	Schwächen	2	1			1		1	1			1			1		1	1		1			9
Fehlende langfriste Einsatzgebiete, fehlendes Zuhause	Gründe Verlassen	2		1	1		1			1	1	1	1							1		1	9
Vernünftige Ziele	Projektziele		1									1		1	1		1	1		1		1	8
Kollegialität und Teamklima	Stärken	1		1				1	1									1	1	1	1		7
Newsletter	Informationswunsch		1			1	1		1		1					1	1						7
Hoher Lerneffekt - gute Weiterbildung (praktisch orientiert)	Stärken	1	1			1	1		1							1						1	6
zu kurze Rotationszeiten	Schwächen	2					1		1				1				1			1		1	6
langsam	Zusammenarbeit technischer Dienst	2		1		1							1				1		1			1	6
Abwechslung	Stärken	1						1					1				1		1		1		5
Weiterbildung zum Facharzt ist gut strukturiert	Stärken	1				1	1		1							1	1						5
geringer Austausch zwischen Fachärzten, fehlendes "Wir"-Gefühl	Schwächen	2		1	1			1				1				1							5
Zu wenig Personal (in allen Bereichen)	Schwächen	2				1						1						1	1	1			5
Längere Einsätze - kein Lücken stopfen und aushelfen	Ideen Facharztbindung	4		1													1	1			1	1	5
Karriereperspektiven bieten (z. B. neue Ebene einrichten Funktionsoberarzt)	Ideen Facharztbindung	4					1		1	1					1		1						5
fehlender Servicegedanke	Zusammenarbeit Verwaltung	2				1	1											1	1	1			5
Flache Hierarchien	Zusammenarbeit Hierarchien	1	1						1			1			1		1						5
Jahresurlaub kann nicht genommen werden	Urlaubsplanung	2													1			1	1	1	1		5
komplex	Dienstplanung	2			1			1		1							1	1					5
gute Ausstattung (Geräte)	Ressourcen Geräte	1							1					1		1	1	1					5
Teilweise veraltet (z. B. Beatmungsgeräte)	Ressourcen Geräte	2	1			1			1				1							1			5
Sinkende Quantität	Ressourcen Geräte	2							1									1	1	1		1	5
Strukturiert	Einarbeitung	1		1								1	1	1				1					5
gute Einarbeitung (ausreichend lang und individuell)	Einarbeitung	1							1				1				1	1			1		5
Kulturelle Unterschiede (Umgang mit Frauen, Pünktlichkeit)	Einarbeitung ausl. Mitarbeiter	2	1	1		1					1		1										5
Politisch gut aufgestellte Klinik	Stärken	1											1				1	1			1		4
Effiziente Organisationsstruktur	Stärken	1			1			1			1											1	4
Effiziente medizinische Arbeitsorganisation	Stärken	1			1		1	1				1											4
Klinik als Dienstleister - muss immer funktionieren, alles wird möglich gemacht	Schwächen	2				1							1	1					1				4
unstrukturierte Weiterbildung	Schwächen	2	1				1													1		1	4
Rotation verlängern/Teams länger zusammenlassen	Stärken/Schwächen	4						1						1			1	1					4
hohe Arbeits-/Dienstbelastung	Gründe Verlassen	2					1					1			1				1				4
Transparenz Karriere/Rotation erhöhen	Ideen Facharztbindung	4	1					1							1					1			4
sinkende Qualifikation	Zusammenarbeit Pflegende	2			1	1							1	1									4
bürokratisch seit Personalwechsel	Zusammenarbeit technischer Dienst	2		1		1												1				1	4
Ferienzeiten problematisch	Urlaubsplanung	2		1	1		1										1						4
kurzfristige Freigabe	Dienstplanung	2					1											1	1	1			4
fehlender Abgleich von Kompetenzen/Fähigkeiten und Diensten (Folge: unsichere, jüngere Kollegen)	Dienstplanung	2	1							1						1	1						4
Tutorenkonzept etabliert und gut	Einarbeitung	1				1	1								1		1						4
Sprachbarrieren untergraben Kompetenz und erschweren Zusammenarbeit	Einarbeitung ausl. Mitarbeiter	2								1			1		1			1					4
Feste Beszugsperson für (ausl.) Kollegen	Verbesserung Einarbeitung	4							1				1			1		1					4
Herausforderungen, hohe Verantwortung	Stärken	1											1				1		1				3
Rennomierter Chef	Stärken	1				1					1										1		3
Guter (interner) Ruf der Klinik	Stärken	1															1				1	1	3
Rotation	Stärken	1							1						1						1		3
Sinkende Qualifikation der Mitarbeiter	Schwächen	2		1	1								1										3
Personal besser qualifizieren - ständige Qualifizierung	Stärken/Schwächen	4			1				1					1									3
erfahrenes Personal gewinnen	Stärken/Schwächen	4			1													1	1				3
Besseres Standing der Anästhesisten ggü. Chirurgen schaffen	Stärken/Schwächen	4			1								1					1					3
Forschung (auch ohne Habilitation) fördern	Stärken/Schwächen	4				1										1		1					3
Fehlende Nischen / Spezialisierungen	Gründe Verlassen	2		1					1									1					3
Fehlende Wertschätzung	Gründe Verlassen	2		1									1								1		3
Geringe Vereinbarkeit von Beruf und Familie	Gründe Verlassen	2		1				1		1													3
Gehaltserhöhung (anpassen an regionale Häuser)	Ideen Facharztbindung	4								1		1								1			3
Umgangston und Wertschätzung verbessern	Ideen Facharztbindung	4								1		1	1										3
Unerfahrenheit des Pflegepersonals - schlecht qualifiziert	Zusammenarbeit Pflegende	2			1								1	1									3
guter Teamgedanke	Zusammenarbeit Pflegende	1			1								1				1						3
intransparent (Verwaltung)	Zusammenarbeit Verwaltung	2					1											1		1			3
wenig Kontakt	Zusammenarbeit Verwaltung	0										1									1	1	3
viel zu kurzfristig	Dienstplanung	2		1		1	1																3
langfristige Dienstplanung	Verbesserung Prozesse	4		1										1	1								3
Gesprächen Taten/Konsequenzen folgen lassen	Verbesserung Personalführung	4	1																		1	1	3
Regelmäßigkeit einführen oder zumindest einhalten	Verbesserung Personalführung	4								1	1			1									3
Fehlende Dokumentation bei Jahresgesprächen	Verbesserung Personalführung	4			1			1										1					3
Einarbeitung anhand einer Checkliste gut (vgl. Intensivstation)	Einarbeitung	1		1		1							1										3
nicht bekannt, dass es spezielle Einarbeitung gibt	Einarbeitung ausl. Mitarbeiter	0				1						1		1									3
Sprachbarrieren vorhanden, aber nicht akut	Einarbeitung ausl. Mitarbeiter	0	1						1								1						3
vergleichsweise gute Deutschkenntnisse	Einarbeitung ausl. Mitarbeiter	1					1		1											1			3
teilweise geringere Qualifizierung	Einarbeitung ausl. Mitarbeiter	2							1	1												1	3
Vereinbarkeit von Beruf und Familie	Weitere Ziele												1					1	1				3
Montagsvorlesung	Informationswunsch												1		1		1						3
keine/wenig (ungeplanten) Überstunden	Stärken	1			1				1														2
Gute Unterstützung durch andere Ärzte	Stärken	1						1							1								2
Hohe Flexibilität	Stärken	1															1					1	2
gute (internationale) Vernetzung	Stärken	1			1													1					2
gutes Verhältnis zu Prof. Van Aken	Stärken	1		1															1				2
Aufstiegsmöglichkeiten	Stärken	1	1																	1			2
fehlende, intransparente Karriereperspektiven	Schwächen	2		1									1										2
Urlaubs- und Fortbildungs- Einsatzwünsche werden untergeordnet	Schwächen	2				1						1											2
Wenig Wertschätzung	Schwächen	2										1				1							2
Hohe Fluktuation	Schwächen	2													1						1		2
Familienfreundlichkeit kommt zu kurz	Schwächen	2									1					1							2
Sinkende Anzahl Pflegende	Schwächen	2		1			1																2
Belastende Bereitschaftsdienste	Schwächen	2					1															1	2
Urlaubsplanung optimieren	Stärken/Schwächen	4			1													1					2
Personal binden	Stärken/Schwächen	4			1		1																2
Vielzahl von Diensten und Arbeitszeiten	Gründe Verlassen	2							1						1								2
Fachärzte als Lückebüßer	Gründe Verlassen	2					1												1				2
Unbefriedigende Urlaubsplanung	Gründe Verlassen	2										1							1				2
Einsatzbereiche nicht auf Qualifikation/Ausbildungsstand zugeschnitten (Niveau zu hoch)	Gründe Verlassen	2							1										1				2
Karriereperspektiven (ohne Habilitation keine OÄ-Stelle)	Gründe Verlassen	2														1		1					2
Größe der Klinik, fehlendes "Wir"-Gefühl	Gründe Verlassen	2								1		1											2
Mehr Oberarztstellen	Ideen Facharztbindung	4		1	1																		2
Urlaubsplanung transparenter, verbindlicher gestalten	Ideen Facharztbindung	4												1					1				2
Bessere Vereinbarkeit mit sozialem Leben schaffen	Ideen Facharztbindung	4												1								1	2
Finanzielle Unterstützung für Weiterbildung	Ideen Facharztbindung	4													1					1			2
Wünsche zu Einsatzbereichen und Tätigkeiten berücksichtigen (nach intensiv-WB)	Ideen Facharztbindung	4							1			1											2
Integration Notarztdienst in Dienstplanung	Ideen Facharztbindung	4																		1	1		2
fehlende Wertschätzung von Pflegenden für Ärzte	Zusammenarbeit Pflegende	2					1									1							2
gleichberechtigte Zusammenarbeit	Zusammenarbeit Pflegende	1			1											1							2
schlechte Erreichbarkeit	Zusammenarbeit Verwaltung	2							1											1			2
schlechte Kommunikation	Zusammenarbeit Verwaltung	2												1		1							2
Zusammenarbeit wird besser	Zusammenarbeit Verwaltung	1				1				1													2
gut, reibungslos (technischer Dienst)	Zusammenarbeit technischer Dienst	1							1									1					2
guter Umgangston	Zusammenarbeit Hierarchien	1											1								1		2
Chef ist immer ansprechbar	Zusammenarbeit Hierarchien	1							1					1									2
Klare Hierarchie und direktiver Führungsstil notwendig (Sicherheitsgründe)	Zusammenarbeit Hierarchien	0			1									1									2
Stationsarztmodell als Erfolgsmodell	Prozesse	1		1								1											2
Management für Medizinier (allerdings zu wenig Ressourcen für Teilnahme)	Prozesse	1								1	1												2
intransparent (Urlaubsplanung)	Urlaubsplanung	2					1											1					2
träge, zu kurzfristige Freigabe (Urlaubsplanung)	Urlaubsplanung	2							1						1								2
insb. für Familien schwierig	Urlaubsplanung	2		1												1							2
großes Problem	Urlaubsplanung	2																1				1	2
komplex	Urlaubsplanung	2			1													1					2
Urlaub muss zu früh eingereicht werden	Urlaubsplanung	2																	1	1			2
unzuverlässig, unverbindlich	Dienstplanung	2				1									1								2
Anspruch auf Teilzeit für Mütter gut	Dienstplanung	1				1											1						2
Kontinuität der Rotation in Anästhesie-Sprechstunde fehlt	Dienstplanung	2	1														1						2
Rücksichtnahme auf individuelle Situation fast immer möglich	Dienstplanung	1	1						1														2
zu kurze Rotationszeiten	Dienstplanung	2		1								1											2
Kostenübernahme bei Fortbildungen	Verbesserung Prozesse	4				1							1										2
Transparenz bei Urlaubsplanung erhöhen (Online-Kalender, Tauschbörse)	Verbesserung Prozesse	4													1				1				2
Einsatz von IT zur Bündelung von Planung - Professionalisieren	Verbesserung Prozesse	4													1			1					2
Freistellung für Fortbildungen	Verbesserung Prozesse	4																1				1	2
Mehr Personal einstellen	Verbesserung Prozesse	4						1											1				2
Rotationszeiten erhöhen	Verbesserung Prozesse	4		1				1															2
Entschlackung des Planungssystems/Dienste	Verbesserung Prozesse	4						1				1											2
sinkende Qualifikation	Ressourcen Personal	2	1																	1			2
gute Versorgung mit Medikamenten	Ressourcen Material	1														1	1						2
gute Ausstattung (Material)	Ressourcen Material	1														1	1						2
teilweise fehlende Beatmungsgeräte	Ressourcen Geräte	2		1									1										2
Schlechter Umgang mit Geräten	Ressourcen Geräte	2																1	1				2
Sinkende Qualität	Ressourcen Geräte	2																1	1				2
Schlechte Wartung	Ressourcen Geräte	2																1	1				2
Fehlende Kostenübernahme bei Fortbildungen	Ressourcen finanzielle Mittel	2															1	1					2
rational	Ressourcen finanzielle Mittel	0											1		1								2
Instrumente aus "Management für Mediziner" nutzen - FK qualifizieren	Verbesserung Personalführung	4		1																	1		2
Transparenz über Rotationsgespräche erhöhen	Verbesserung Personalführung	4	1		1																		2
Jahresgespräche sind einseitig	Verbesserung Personalführung	4																1	1				2
Fehlende Berücksichtigung von Wünschen der FÄ	Verbesserung Personalführung	4								1								1					2
Bewertungen bei Rotationsgesprächen sind teilweise zu gut	Verbesserung Personalführung	4						1													1		2
Fehlende organisatorische Einarbeitung	Einarbeitung	2	1																1				2
Learning by Doing	Einarbeitung	0	1	1																			2
Gute Einarbeitung für Assistenzärzte	Einarbeitung	1	1				1																2
insgesamt gute Einarbeitung	Einarbeitung ausl. Mitarbeiter	1					1						1										2
geringer Anteil an ausl. Kollegen	Einarbeitung ausl. Mitarbeiter	0		1																1			2
Längere Einarbeitungszeit für ausl. Kollegen	Verbesserung Einarbeitung	4														1		1					2
Sprachkurse anbieten - Deutsch als Voraussetzung	Verbesserung Einarbeitung	4								1					1								2
Insbesondere müssen Quereinsteiger eingearbeitet werden	Verbesserung Einarbeitung	4															1	1					2
schwierige Problemlösung	Projektziele					1	1																2
Umsetzung ist entscheidend	Projektziele					1														1			2
Aktiver Austausch/Diskussion ermöglichen	Informationswunsch										1											1	2
Mail (regelmäßig)	Informationswunsch			1							1												2
Ausführliche Infos im Kernteam	Informationswunsch			1		1																	2
Interviews sind positiv, stoßen Veränderungen an	Weitere Kommentare				1				1														2
Fluktuation von Fachärzten ist Normalität	Weitere Kommentare											1					1						2
Kernarbeitszeiten	Stärken	1					1																1
UKM-Akademie (insb. Kommunikation und Führung)	Stärken	1																			1		1
Betreuung/Unterstützung durch Leitung	Stärken	1		1																			1
Selbstständigkeit	Stärken	1		1																			1
Möglichkeit Teilzeit zu arbeiten	Stärken	1				1																	1
Gute Forschungsmöglichkeit	Stärken	1					1																1
Möglichkeit zur Spezialisierung	Stärken	1						1															1
Umgang mit Kritik	Stärken	1											1										1
Durch Fluktuation kommt neues Know-how in die Klinik	Stärken	1												1									1
Gute Kooperation zu anderen Kliniken	Stärken	1														1							1
hohe Fallzahlen	Stärken	1														1							1
Spannende, fordernde Fälle	Stärken	1																	1				1
Flache Hierarchien	Stärken	1	1																				1
junges dynamisches Umfeld	Stärken	1	1																				1
faire Bezahlung	Stärken	1	1																				1
Initiativen für familienfreundliches Arbeiten	Stärken	1		1																			1
geringe finanzielle Restriktionen	Stärken	1		1																			1
Große Abteilung mit kurzfristiger Reaktion auf Bedarfswechsel	Stärken	1			1																		1
Hohe OP-Auslastung	Stärken	1						1															1
Angemessene Anzahl an Diensten	Stärken	1					1																1
schriftliche Verfahrensanweisungen	Stärken	1					1																1
Maßnahmen zur Frauenförderung	Stärken	1								1													1
Fehlendes positives Feedback (Fokus auf Schwächen)	Schwächen	2														1							1
Komplexe, kurzfristige Personaleinsatzplanung	Schwächen	2						1															1
Einsatzplanung/Dienstplanung	Schwächen	2							1														1
Zu geringe Einarbeitungszeit	Schwächen	2					1																1
fehlende Freistellung für Fortbildung	Schwächen	2	1																				1
Überstunden können nicht abgefeiert werden	Schwächen	2	1																				1
Fehlende Supervision (u.a. aufgrund von Dezentralität)	Schwächen	2						1															1
Kommunikation und Organisation - zu groß	Schwächen	2												1									1
Ausfälle (z. B. Krankheit) können schlecht kompensiert werden	Schwächen	2					1																1
Fachärzte als Lückenstopfer (WB bleibt auf der Strecke)	Schwächen	2													1								1
Forschung - nachlassende Reputation	Schwächen	2																1					1
Sinkende Spezialisierungen und Innovationen	Schwächen	2											1										1
Einzelkämpfer	Schwächen	2				1																	1
keine einheiltichen Vorgehensweisen und Standards	Schwächen	2												1									1
Fehlende Transparenz innerhalb und zwischen den Kliniken	Schwächen	2														1							1
Fehlende Anreize für Mitarbeiter	Schwächen	2														1							1
Lautstärke/Unruhe im OP ist gestiegen (zu Lasten der Patienten)	Schwächen	2															1						1
Sinkende Qualität der Anästhesie durch erhöhten Leistungsdruck seitens UKM	Schwächen	2																1					1
Katastrophale Arbeitzeiten	Schwächen	2																1					1
Stimmung zwischen Anästhesie und Operateuren	Schwächen	2																1					1
Operateure spielen Anästhesisten gegeneinander aus	Schwächen	2																	1				1
Ausweitung der OP-Zeiten	Schwächen	2																			1		1
Steigende Wirtschaftsorientierung (statt Patientenorientierung)	Schwächen	2																			1		1
Quartalsgespräche mit Dr. Waurick zu bwl-lastig, wenig Anerkennung	Schwächen	2																			1		1
keine festen Pausenregelungen	Schwächen	2																		1			1
geringe Flexibilisierung der Arbeitszeit	Schwächen	2	1																				1
fehlende finanzielle Unterstützung bei Fortbildungen	Schwächen	2	1																				1
langsame, starre Strukturen (z.B. Neuanschaffungen)	Schwächen	2		1																			1
zu große Anzahl an Diensten/Aufgaben	Schwächen	2				1																	1
Umgangston älterer Ober-/Fachärzte	Schwächen	2				1																	1
Fehlende Kontrolle von Delegation	Schwächen	2				1																	1
Örtliche Dezentralität	Schwächen	2						1															1
Urlaubsbuchungen ohne vorherige Genehmigung (ohne Konsequenzen)	Schwächen	2						1															1
sinkende Mitarbeiterzufriedenheit	Schwächen	2					1																1
10 Stunden Tage werden kritisiert	Schwächen	2					1																1
schlechte Bezahlung der Dienste	Schwächen	2					1																1
Mitarbeiterressourcen (Gewinnung- und Bindung Fachärzte, Personalplanung)	Schwächen	2								1													1
Umgang mit Generation Y	Schwächen	2									1												1
Eigenleben der Klinik (z.B. eigene Email-Adressen) statt Nutzung Verwaltung	Schwächen	2									1												1
Austausch zwischen Fachärzten verbessern	Stärken/Schwächen	4														1							1
Möglichkeit Mittagessen zu bestellen	Stärken/Schwächen	4																1					1
Schaffen von Zwischenstellen (z.B. Funktionsoberarzt)	Stärken/Schwächen	4				1																	1
längerfristige Zeit-/Schichtplanung (z. B. 2 Monate im Voraus)	Stärken/Schwächen	4																1					1
Förderung individueller Stärken fördern/ kompetenzbasierter Einsatz	Stärken/Schwächen	4											1										1
Zusammengehörigkeitsgefühl stärken	Stärken/Schwächen	4														1							1
Austausch zwischen wissenschaftlichen und klinischen Bereich fördern	Stärken/Schwächen	4														1							1
Lautstärke im OP verringern	Stärken/Schwächen	4															1						1
Wohlfühlfaktor erhöhen	Stärken/Schwächen	4																1					1
OP-Katalog (wann wird was operiert) einführen	Stärken/Schwächen	4																	1				1
Definition der Indikationsstellung für Notfälle (Willkür der Chirurgen einschränken)	Stärken/Schwächen	4																			1		1
qualifizierteres Pflegepersonal einstellen	Stärken/Schwächen	4																	1				1
Zugeständnisse durch Herrn Plester hinsichtlich Zeiterfassung	Stärken/Schwächen	4																			1		1
Facharzt-Curriculum schaffen	Stärken/Schwächen	4																		1			1
IT-Unterstützung für Urlaubsplanung	Stärken/Schwächen	4	1																				1
Hierarchien lockern	Stärken/Schwächen	4		1																			1
Schlüsselfunktionen auf mehrere Personen verteilen	Stärken/Schwächen	4		1																			1
Identifikation mit der Klinik stärken	Stärken/Schwächen	4		1																			1
Bonus-Malus-System einführen	Stärken/Schwächen	4				1																	1
Erwartungen/Aufgaben/Leistungen an neue Mitarbeiter kommunizieren	Stärken/Schwächen	4						1															1
stärkere Spezialisierungen in Weiterbildungsprogrammen	Stärken/Schwächen	4						1															1
Wachstum von innen heraus	Stärken/Schwächen	4					1																1
Oberärzte müssen sich betriebswirtschafltichen Gedanken öffnen	Stärken/Schwächen	4									1												1
Home Office für bestimmte Tätigkeiten ermöglichen	Stärken/Schwächen	4									1												1
Zulagen bei Dienstbelastung und Verantwortungsübernahme zahlen	Stärken/Schwächen	4										1											1
Rückkehr in ZOP nach Intensiv-WB nicht attraktiv	Gründe Verlassen	2													1								1
Fehlende Planungssicherheit - Soziales Leben kaum möglich	Gründe Verlassen	2												1									1
Fehlender "fester Platz"	Gründe Verlassen	2													1								1
Fehlende Identifikation mit der Klinik	Gründe Verlassen	2														1							1
Fehlende Lebensarbeitsperspektive	Gründe Verlassen	2																1					1
fehlende Freizeit	Gründe Verlassen	2																	1				1
typische Abwanderung für Uniklinik	Gründe Verlassen	0																		1			1
hohe Flexibilität gefordert	Gründe Verlassen	2																		1			1
schwierige Bindung von Fachärzten	Gründe Verlassen	2	1																				1
keine strukturierte Weiterbildung	Gründe Verlassen	2								1													1
lange OP-Laufzeiten	Gründe Verlassen	2									1												1
Effizientere Zeitnutzung (bessere Taktung)	Ideen Facharztbindung	4													1								1
Assistenzärzten mehr Verantwortung übertragen	Ideen Facharztbindung	4														1							1
"Betriebsferien" einführen	Ideen Facharztbindung	4				1																	1
Dienstpläne früher fertigstellen	Ideen Facharztbindung	4												1									1
Planbare Arbeitssituation schaffen durch frühzeitige Bekanntgabe der Freizeiten	Ideen Facharztbindung	4												1									1
Ausweiten Teilzeitstellen	Ideen Facharztbindung	4									1												1
Freistellung für Weiterbildung	Ideen Facharztbindung	4																		1			1
Facharzt-Curriculum schaffen	Ideen Facharztbindung	4																	1				1
verschiebbare OP´s nicht in der Nacht/WE durchführen	Ideen Facharztbindung	4													1								1
individuelle Arbeitsgestaltung ermöglichen	Ideen Facharztbindung	4														1							1
Attraktive Dienste anbieten	Ideen Facharztbindung	4																1					1
Teamstrukturen verbessern	Ideen Facharztbindung	4																			1		1
Freie Entscheidung, was mit Überstunden geschieht	Ideen Facharztbindung	4																			1		1
Kernarbeitszeiten einführen	Ideen Facharztbindung	4																			1		1
Zugehörigkeitsgefühl stärken	Ideen Facharztbindung	4		1																			1
Facharztweiterbildung anpassen (derzeit zu starre Vorgaben durch Ärztekammer)	Ideen Facharztbindung	4			1																		1
Synergien zwischen Bereichen schaffen	Ideen Facharztbindung	4			1																		1
verfügbares Personal erhöhen	Ideen Facharztbindung	4				1																	1
Vertragliche Regelungen zur Bindung	Ideen Facharztbindung	4				1																	1
Zielvereinbarungen mit Fachärzten in WB	Ideen Facharztbindung	4						1															1
Wahrnehmbare Gleichbehandlung bei Weiterbildung	Ideen Facharztbindung	4						1															1
Delegation von ärztlichen/pflegerischen Aufgaben	Ideen Facharztbindung	4									1												1
Berufsverständnis für Ärzte etablieren (admin. Tätigkeiten gehören dazu)	Ideen Facharztbindung	4									1												1
Einführung spezialisierter Fellwoships	Ideen Facharztbindung	4										1											1
Teilweise Ausnutzung von Stellenunterschieden (andere auflaufen lassen)	Zusammenarbeit Pflegende	2													1								1
Mehr Einsatzbereitschaft und Ergebnisorientierung gewünscht	Zusammenarbeit Pflegende	2																				1	1
Loyalität zum UKM sollte erhöht werden	Zusammenarbeit Pflegende	2																				1	1
kein gegenseitiges Wohlfühlen	Zusammenarbeit Pflegende	2					1																1
fehlende Wertschätzung von Ärzten für Pflegende	Zusammenarbeit Pflegende	2					1																1
fehlende Perspektiven für Pflegende	Zusammenarbeit Pflegende	2																			1		1
patientenorientiert	Zusammenarbeit Pflegende	1																	1				1
Pflegendienstleitungen mit unrealistischen Planungen	Zusammenarbeit Pflegende	2		1																			1
weniger Delegation/Vertrauen in Pflegende	Zusammenarbeit Pflegende	2				1																	1
OP/Intensiv: enge Zusammenarbeit	Zusammenarbeit Pflegende	1									1												1
Normalstationen: heterogen, geringe Wertschätzung der Pflegenden seitens Ärzten	Zusammenarbeit Pflegende	2									1												1
bürokratisch	Zusammenarbeit Verwaltung	2								1													1
gut	Zusammenarbeit Verwaltung	1											1										1
Drittmittelprozesse sind unbefriedigend	Zusammenarbeit Verwaltung	2														1							1
Weniger Kontakt aufgrund Pauschalisierung	Zusammenarbeit Verwaltung	0															1						1
Fachärzte sind unzufrieden	Zusammenarbeit Verwaltung	2															1						1
Gehaltsabrechnungen sind nun transparenter	Zusammenarbeit Verwaltung	1																			1		1
ertratgsorientiert (trotz weniger Ärzte mehr OPs)	Zusammenarbeit Verwaltung	2																	1				1
Infopoint-Zeiten während der Arbeitszeit	Zusammenarbeit Verwaltung	2							1														1
fehlender Dialog zwischen Verwaltung und Klinik	Zusammenarbeit Verwaltung	2									1												1
Sparkultur bemerkbar	Zusammenarbeit technischer Dienst	2												1									1
Qualität verbesserungswürdig	Zusammenarbeit technischer Dienst	2				1																	1
sehr heterogen	Zusammenarbeit technischer Dienst	2																				1	1
Zusammenarbeit in Chirurgie teilweise nicht so gut	Zusammenarbeit Hierarchien	2											1										1
teilweise hierarchisch (ältere Kollegen, je nach Situation)	Zusammenarbeit Hierarchien	2			1																		1
Probleme aufgrund unterschiedlicher Ziele von OÄ und FÄ	Zusammenarbeit Hierarchien	2														1							1
Rollendefinition ist nicht klar	Zusammenarbeit Hierarchien	2														1							1
Vermehrte Kritik und Beschwerde bei Fehlern von Fachärzten	Zusammenarbeit Hierarchien	2																1					1
Chef lässt OÄ Entscheidungsfreiheit	Zusammenarbeit Hierarchien	1																			1		1
Oberärzte untereinander kollegial	Zusammenarbeit Hierarchien	1																			1		1
teilweise unkollegialer Umgang mit Anästhesie-Assistenten durch Ärzte anderer Bereiche	Zusammenarbeit Hierarchien	2																		1			1
unregelmäßiger Kontakt	Zusammenarbeit Hierarchien	2			1																		1
rein medizinischer, nicht persönlicher Kontakt zwischen Assistenzärzten und Oberärzten	Zusammenarbeit Hierarchien	2			1																		1
Klinikleitung teilweise kurz angebunden	Zusammenarbeit Hierarchien	2							1														1
sehr heterogen je nach Klinikdirektor (Stimmung wird durch Aberärzte übernommen)	Zusammenarbeit Hierarchien	0									1												1
keine negativen Meldungen seitens Klinik (gut)	Zusammenarbeit Hierarchien	1									1												1
rauer/nicht wertschätzender Umgangston	Zusammenarbeit andere Kliniken/Bereiche	2											1										1
sehr gute Zusammenarbeit in operativer Intensivmedizin und Anästhesie	Zusammenarbeit andere Kliniken/Bereiche	1			1																		1
gutes Klima in Intensivtherapie	Zusammenarbeit andere Kliniken/Bereiche	1				1																	1
schlechteres Klima im Zentral-OP	Zusammenarbeit andere Kliniken/Bereiche	2				1																	1
interne Diensteinteilung (Bröckelmann-System)	Prozesse	1																				1	1
eigenständige Dienstplanung	Prozesse	1											1										1
Standard Operating Processes	Prozesse	1	1																				1
gute OP-Planung	Prozesse	1		1																			1
Nachbestzung vakanter Stellen problemlos	Prozesse	1		1																			1
gute Prozesse und Planung in Orthopädie	Prozesse	1			1																		1
Wochenverteiler	Prozesse	1				1																	1
Urlaubsplanung (sofern Frau Goeters anwesend)	Prozesse	1				1																	1
Gute Kommunikation mit OP- und Anästhesiepflege	Prozesse	1							1														1
gute Absprache mit internem Transportdienst	Prozesse	1							1														1
Wiedereingliederung von jungen Müttern	Prozesse	1								1													1
Flexibilisierung der Arbeitszeit über Teilzeitstellen	Prozesse	1								1													1
Aus Oberarztsicht gut (Monats-/Tagesverteiler)	Prozesse	1										1											1
Seit Einführung StUKo noch schwieriger	Urlaubsplanung	2																	1				1
unflexibel	Urlaubsplanung	2	1																				1
sehr langfristige Einreichung	Urlaubsplanung	2																		1			1
längerer Urlaub schwierig	Urlaubsplanung	2													1								1
kein Weiterbildungsurlaub	Urlaubsplanung	2																	1				1
fehleranfällig	Urlaubsplanung	2																1					1
Urlaubsanträge werden zum Teil abgelehnt	Urlaubsplanung	2																			1		1
Keine persönliche Rücksprache sondern Zettel im Postfach (bzgl. Anträge)	Urlaubsplanung	2																			1		1
Intranet zeigt Vakanzen hinsichtlich Urlaub an: positiv	Urlaubsplanung	1															1						1
undurchsichtig	Dienstplanung	2																1					1
zeitaufwendig	Dienstplanung	2																1					1
muss immer überprüft werden - Eigenverantwortung	Dienstplanung	2													1								1
Hohe Belastung des Dienstplaners	Dienstplanung	2																1					1
fehlende Softwareunterstützung	Dienstplanung	2																1					1
Es wird das Optimum herausgeholt	Dienstplanung	0																	1				1
Vertretungen schwierig zu realisieren	Dienstplanung	2																	1				1
Möglichkeit zur Anpassung von Arbeitszeiten vorhanden	Dienstplanung	1															1						1
hohe Fluktuation als Kernproblem	Dienstplanung	2		1																			1
langfristige Planung nicht möglich	Dienstplanung	2		1																			1
fehlende Routine aufgrund hohem Personalwechsel	Dienstplanung	2		1																			1
Dienstmodell passt nicht mehr zu längeren Saallaufzeiten	Dienstplanung	2		1																			1
Schwierige Koordination	Dienstplanung	2			1																		1
überreizter Verteiler	Dienstplanung	2						1															1
fehlende kurzfristige Flexibilität	Dienstplanung	2						1															1
Frühzeitige Planung im Konflikt zu hohem Änderungsbedarf	Dienstplanung	2					1																1
autarke Dienstplanung durch Kliniken/Klinikdirektoren	Dienstplanung	2									1												1
Problematische Dienstzeiten (z.B. 10-19 Uhr) für Famile	Dienstplanung	2										1											1
Fortbildungsurlaub schwierig durchzubringen	Fortbildung	2											1										1
Fehlende finanzielle Unterstützung bei Fortbildungen	Fortbildung	2											1										1
Prozess bei Zusatzqualifikation nicht nachvollziehbar	Fortbildung	2																				1	1
deutlich mehr Angebote für Zusatzqualifikationen an anderen Häusern	Fortbildung	1														1							1
Möglichkeiten für Zusatzqualifikationen sind vorhanden	Fortbildung	1															1						1
Finanzielle Unterstützung hat sich verbessert	Fortbildung	1							1														1
Möglichst viel ärztliches Personal in KV einsetzen	Verbesserung Prozesse	4											1										1
Transparenz über Entwicklungsmöglichkeiten erhöhen	Verbesserung Prozesse	4																				1	1
kurzfristige Urlaubsplanung durch interaktiven Kalender	Verbesserung Prozesse	4													1								1
Dienste (Dienstbelastung) reduzieren	Verbesserung Prozesse	4												1									1
5-Jahres-Zielvereinbarungen für Entwicklung	Verbesserung Prozesse	4											1										1
Anwesenheit OA in Ferienzeiten lockern (erfahrene Fachärzte einsetzen)	Verbesserung Prozesse	4														1							1
Ungleichbehandlung bei Urlaubsvergabe verringern	Verbesserung Prozesse	4																1					1
Betriebsferien einführen	Verbesserung Prozesse	4																	1				1
Transparenz bei Vergabe von Zusatzqualifikationen erhöhen	Verbesserung Prozesse	4																	1				1
Zentrale Dienstgruppenplanung über alle Dienste einrichten	Verbesserung Prozesse	4																		1			1
Fortbildungen/Kurse als Belohnung anbieten	Verbesserung Prozesse	4																		1			1
Selbsständige Urlaubsplanung je Bereich im Team	Verbesserung Prozesse	4																			1		1
Selbsständige OP-Planung	Verbesserung Prozesse	4																			1		1
Feste Vertretungsregelungen für Oberärzte	Verbesserung Prozesse	4	1																				1
Verkürzung der Liegezeiten	Verbesserung Prozesse	4	1																				1
OP-Laufzeiten reduzieren	Verbesserung Prozesse	4	1																				1
Dienstmodell auf Saallaufzeiten anpassen	Verbesserung Prozesse	4		1																			1
Strukturen der Klinik ändern	Verbesserung Prozesse	4			1																		1
Mehr Entscheidungsraum bei Rotation	Verbesserung Prozesse	4			1																		1
Etablierung formaler Leitungsrunde	Verbesserung Prozesse	4				1																	1
Oberarztbesprechung zu groß und oft Vertagung von Entscheidungen	Verbesserung Prozesse	4				1																	1
Urlaubsplanung von Gruppen selbstständig durchführen	Verbesserung Prozesse	4							1														1
Teilweise hohe Wartezeiten (Transport, OP-Pflege)	Verbesserung Prozesse	4							1														1
stärkere Zentralisierung von Personalbeschaffung und Schulung	Verbesserung Prozesse	4						1															1
Verbesserung/Darstellung Rolle Verwaltung vs. Kliniken	Verbesserung Prozesse	4									1												1
Übertragung von Urlaub derzeit nicht gewünscht	Verbesserung Prozesse	4									1												1
elektive Ops nur vor 18 bzw 20 Uhr	Verbesserung Prozesse	4										1											1
Tausch von Freizeit und geld ermöglichen (z.B. Zeitwertkonto)	Verbesserung Prozesse	4										1											1
sinkende Qualifikation (Pflegende)	Ressourcen Personal	2												1									1
Personalmangel Pflege	Ressourcen Personal	2												1									1
zu wenig Erfahrung (Ärzte)	Ressourcen Personal	2											1										1
Versorgung zufriedenstellend	Ressourcen Personal	1															1						1
fehlendes Reinigungspersonal (Ärzte müssen übernehmen)	Ressourcen Personal	2		1																			1
Datenspezialist für Auswertungen fehlt	Ressourcen Personal	2				1																	1
Inhaltliche Kompetenzen der Sekretariate auszubauen	Ressourcen Personal	0				1																	1
Fehlende adäquate Nachbesetzung (insb. medizinisch technishcer Dienst)	Ressourcen Personal	2						1															1
trotz Personalwachstum, Forderung nach 100% Auslastung	Ressourcen Personal	2									1												1
in Ordnung - durchschnittlich	Ressourcen Material	0													1								1
lange Bestelldauer	Ressourcen Material	2												1									1
Verbesserung durch interne Verrechnungspreise	Ressourcen Material	1																1					1
teilweise fehlende Monitore	Ressourcen Geräte	2											1										1
teilweise lange Wartezeiten bei Ultraschallgeräten	Ressourcen Geräte	2							1														1
zum Teil schlechte Ausstattung	Ressourcen Geräte	2					1																1
im Vergleich eher mäßig	Ressourcen finanzielle Mittel	2														1							1
ungleiche Verteilung der finanziellen Mittel	Ressourcen finanzielle Mittel	2														1							1
Klinische Forschung wird weniger gefördert	Ressourcen finanzielle Mittel	2														1							1
langwierige und unwahrscheinliche Umsetzung	Ressourcen finanzielle Mittel	2																1					1
Endgespräche während FA-Weiterbildung	Verbesserung Personalführung	4											1										1
Mitarbeitergesprächen mehr Zeit und Bedeutung einräumen	Verbesserung Personalführung	4		1																			1
Strukturierung MA-Gespräche erhöhen	Verbesserung Personalführung	4												1									1
Day-to-Day Feedback fördern	Verbesserung Personalführung	4											1										1
Zielvereinbarungen ausbauen	Verbesserung Personalführung	4			1																		1
Verbindlichkeit erhöhen - Termine und Rückmeldungen gelten auch für OÄ	Verbesserung Personalführung	4													1								1
Gute Organisation der Rotationsgespräche	Verbesserung Personalführung	4														1							1
Sprechstunde mit Prof. Van Aken wäre sinnvoll	Verbesserung Personalführung	4														1							1
Schwierige Beurteilung bei Rotationsgesprächen aufgrund unstetigen Einsätzen der Fachärzte	Verbesserung Personalführung	4															1						1
Eindruck, dass Gespräche für Prof. Van Aken gleichgültig sind, angehen	Verbesserung Personalführung	4																1					1
Zufriedenstellende OA-Gespräche	Verbesserung Personalführung	4																1					1
Rotationsgespräche abhängig von OA	Verbesserung Personalführung	4																	1				1
Jahresgespräche besser vorbereiten	Verbesserung Personalführung	4																	1				1
Langfristige Entwicklungsziele bei Rotationen schwierig aufzuzeigen (zu kurze Zeit)	Verbesserung Personalführung	4																		1			1
Detaillierte Bewertung bei Rotationsbögen schwierig (zu kurze Zeit)	Verbesserung Personalführung	4																		1			1
Feedback-Kultur optimieren	Verbesserung Personalführung	4																		1			1
MFM auch für Weiterbildungsassistenten/Fachärzte anbieten	Verbesserung Personalführung	4																		1			1
Gespräche auch für Fachärzte anbieten	Verbesserung Personalführung	4																		1			1
Gesprächszusammensetzung (1 WB-A, 3 OÄ) bei Rotationsgesprächen unfair	Verbesserung Personalführung	4																			1		1
Ärzte zu Fragen an OÄ ermutigen	Verbesserung Personalführung	4																			1		1
Strukturiertes Format mit Prof. Van Aken sinnvoll	Verbesserung Personalführung	4																		1			1
Rotationsbögen zugänglich machen	Verbesserung Personalführung	4	1																				1
Überarbeitung Rotationsbogen	Verbesserung Personalführung	4			1																		1
Inhalte Führungsseminare umsetzen	Verbesserung Personalführung	4			1																		1
Prof. Van Aken ist guter Coach	Verbesserung Personalführung	4						1															1
Oberärzte bekommen kein Feedback	Verbesserung Personalführung	4						1															1
Gute Führungskurse	Verbesserung Personalführung	4						1															1
Klinikvollversammlung wünschenswert (MoMoVo mit zu geringer Reichweite)	Verbesserung Personalführung	4					1																1
bessere Strukturierung in der Klinik als im Rest des UKM	Verbesserung Personalführung	4									1												1
bewusste Führung umsetzen (nicht irgendwie mit MA umgehen)	Verbesserung Personalführung	4									1												1
sehr schnelle Verantwortungsübertragung	Einarbeitung	0																	1				1
Hohe Lernkurve in der Anästhesie	Einarbeitung	0											1										1
aufgrund personeller Engpässe verschlechtert	Einarbeitung	2	1																				1
fehlendes Personal zu Lasten Einarbeitung (weniger Verantwortung, flache Lernkurve, OA und FA übernehmen Aufgaben der Assistenten)	Einarbeitung	2	1																				1
Geräteschulung fehlt	Einarbeitung	2													1								1
keine richtige Einarbeitung erhalten	Einarbeitung	2																		1			1
Assistenzärzte kennen sich weniger in Bereichen aus	Einarbeitung	2																			1		1
komplette organisatorische Einarbeitung würde zu lange dauern	Einarbeitung	0																		1			1
Mitlaufen von Mentoren funktioniert oft nicht wegen kollidierender Dienste	Einarbeitung	2					1																1
Fluktuation ist Problem (mehr Einarbeitungsbedarf)	Einarbeitung	2					1																1
Angebot vieler freiwilliger Möglichkeiten (Leitfäden etc.)	Einarbeitung	1									1												1
Fehlende Wertschätzung und Unterstützung (werden belächelt)	Einarbeitung ausl. Mitarbeiter	2																				1	1
Mentalitätsproblem: Arbeiten langsamer/anders, Zusammenarbeit mit Frauen schwierig	Einarbeitung ausl. Mitarbeiter	2									1												1
Sprachbarrieren haben zu Kündigungen geführt	Einarbeitung ausl. Mitarbeiter	2																	1				1
häufigere Kündigungen aufgrund Umgang mit Frauen spürbar	Einarbeitung ausl. Mitarbeiter	2									1												1
Verpflichtende Englischkurse einführen	Einarbeitung ausl. Mitarbeiter	0									1												1
individuelle Einarbeitung aufgrund Personalmangels nicht möglich	Einarbeitung ausl. Mitarbeiter	2										1											1
Einarbeitung erst einstellen wenn sichergestellt ist, dass Standardprozesse beherrscht werden	Verbesserung Einarbeitung	4																				1	1
Bessere Einbindung in Personalführung und -entwicklung	Verbesserung Einarbeitung	4														1							1
Rotationen an Erfahrung/Zeitpunkt der Weiterbildung anpassen	Verbesserung Einarbeitung	4																	1				1
Erwartungen an Tutoren festlegen	Verbesserung Einarbeitung	4							1														1
Strukturiertes Einarbeitungskonzept erstellen	Verbesserung Einarbeitung	4							1														1
GB Personal in Bewerbungsgesprächen involvieren	Verbesserung Einarbeitung	4									1												1
Skepsis, ob Ziel erreicht werden kann	Projektziele	0																	1				1
Weitere Berufsgruppen einbeziehen	Projektziele	0							1														1
Hohe Erwartungshaltung	Projektziele	0							1														1
Grundproblem Personalmangel wird nicht gelöst	Projektziele	0				1																	1
Theorie uninteressant	Projektziele	0				1																	1
Organisation durchleuchten	Projektziele	0							1														1
Schafft Bewusstsein/Auseinandersetzung mit der Situation	Projektziele	0						1															1
externer Blick positiv	Projektziele	0						1															1
Eher Facharztfehlallokation statt -mangel	Projektziele	0					1																1
Anzahl Fachärzte wird sich durch Projekt wahrscheinlich nicht ändern	Projektziele	0					1																1
Persönliches Interesse am Thema/Projekt	Projektziele	0									1												1
Branchenübergreifende Suche positiv	Projektziele	0									1												1
Perspektive der OÄ aufnehmen	Weitere Ziele	0														1							1
Umgang mit älteren Mitarbeitern analysieren	Weitere Ziele	0																	1				1
Krankenhäuser/Bereiche der Außenrotation betrachten	Weitere Ziele	0						1															1
Motivation außerhalb von Gehalt	Weitere Ziele	0									1												1
Berufsverständnis Ärzte (z.B. Übernahme administrativer Aufgaben) schärfen	Weitere Ziele	0									1												1
Präsentation - Extra Veranstaltung	Informationswunsch	0	1																				1
Verweis auf Website	Informationswunsch	0				1																	1
Plattform zum Projektfortschritt	Informationswunsch	0						1															1
keine unnötigen Sitzungen	Informationswunsch	0					1																1
Änderungen allein in der Anästhesiologie bringen nichts - anderen Kliniken miteinbeziehen	Weitere Kommentare	0												1									1
Ziel Lebensarbeitsperspektive ist herausfordernd	Weitere Kommentare	0																1					1
Turmdienst beleuchten (früher große Nachfrage)	Weitere Kommentare	0																1					1
Aktive Entscheidung für längere FA-Tätigkeit ist eher selten	Weitere Kommentare	0																1					1
Gesamtpaket muss passen (vgl. Franziskus)	Weitere Kommentare	0																1					1
Geld ist nicht alles	Weitere Kommentare	0																1					1
Individuellere Terminvereinbarung zu Interviews mit Oberärzten	Weitere Kommentare	0																			1		1
Mitarbeiter müssen mehr Einfluss auf ihre Arbeit haben	Weitere Kommentare	0																1					1
Aktive Einbindung von Fachärzten in operative Projektarbeit	Weitere Kommentare	0	1																				1
Mitbestimmung von Fachärzten verbessern als genereller Ansatzpunkt	Weitere Kommentare	0	1																				1
Kommunikation als zentraler Aspekt	Weitere Kommentare	0			1																		1
Arbeitsplatzbegehungen differenziert nach Berufsgruppen/Hierarchien durchführen	Weitere Kommentare	0			1																		1
Fachärzte clustern und danach ins Projekt einbeziehen	Weitere Kommentare	0				1																	1
Klinik bietet Vorteile, die zu nutzen von der eigenen Einstellung abhängt	Weitere Kommentare	0						1															1
Wachstum der Klinik führte zu sinkender Qualität	Weitere Kommentare	0						1															1
Maßnahmen (insb. in der WB) müssen für Klinik und UKM zufriedenstellend sein	Weitere Kommentare	0						1															1
Perspektive GB Personal unbedingt aufnehmen	Weitere Kommentare	0									1												1
Balance zwischen neuen und erfahrenen Kollegen erstrebenswert	Weitere Kommentare	0										1											1

## Sheet: Cluster topics
Original hierarchical cluster analysis (using Ward criterion)				Variables from cluster analysis and related core topics mentioned in interviews								english translation of cluster related topic table
No	Variable name	variable label		Cluster	No	variable name (cluster analysis)	full variable name	related topics in interviews	core concepts	possible topic title		Cluster	variable name (cluster analysis)	full variable name	related topics in interviews	core concepts	possible topic title
1	Name	Name		1	129	Einar_12	Einarbeitung_18	Learning by Doing	- unzureichende Einarbeitung (Gründe: Personalmangel, Oragnisation/Planung von Diensten der Mentoren, fehlendes Feedback) - hohe Fluktuation führt zu steigendem Einarbeitungsbedarf; Einarbeitung z.T nicht möglich, führt zu weiterer Personalverknappung - jedoch z.T. auch sehr positive Erfahrungen mit der Einarbeitung (Tutorenkonzept, Einarbeitung Assistenzärzte)	Einarbeitung		1	Einar_12	Einarbeitung_18	Learning by Doing	- insufficient induction (reasons: lack of staff, organization/planning of mentor services, lack of feedback)- high fluctuation leads to an increasing need for training; Induction partly not possible, leads to further staff shortages - but partly also very positive experiences with the induction (tutor concept, induction of junior doctors)	Onboarding
2	Geschlecht	Geschlecht			2	Einarbei	Einarbeitung_ausl._Mitarbeiter_15	Personalmangel verhindert Individuelle Einarbeitung					Einarbei	Einarbeitung_ausl._Employee_15	Lack of staff prevents individual induction
3	UKM_seit_Jahren	UKM seit (in Jahren)			47	Einarb_1	Einarbeitung_ausl._Mitarbeiter_02	Sprachbarrieren untergraben Kompetenz und erschweren Zusammenarbeit					Einarb_1	Einarbeitung_ausl._Employee_02	Language barriers undermine competence and make collaboration more difficult
4	Dienstzeit_Facharzt_Oberarzt	Facharzt/Oberarzt seit (in Jahren)			50	Einarb_2	Einarbeitung_ausl._Mitarbeiter_12	Teilweise geringere Qualifizierung					Einarb_2	Einarbeitung_ausl._Employee_12	Partly lower qualification
5	Kernteam	Kernteam			79	Einarb_3	Einarbeitung_ausl._Mitarbeiter_03	Kulturelle Unterschiede (Umgang mit Frauen, Pünktlichkeit)					Einarb_3	Einarbeitung_ausl._Employee_03	Cultural differences (dealing with women, punctuality)
6	Facharzt_Oberarzt	Facharzt/Oberarzt			80	Einarb_4	Einarbeitung_20	Kollidierende Dienste verhindern oft Mitlaufen von Mentoren					Einarb_4	Einarbeitung_20	Conflicting services often prevent mentors from running along
7	Stärken_01	Kernarbeitszeiten			81	Einarb_5	Einarbeitung_21	Hoher Enarbeitungsbedarf durch Fluktuation					Einarb_5	Einarbeitung_21	High need for rework due to fluctuation
8	Stärken_02	Zugang zu Ansprechpartnern			82	Schwä_21	Schwächen_19	Geringe Einarbeitungszeit					Schwä_21	Schwächen_19	Short training period
9	Stärken_03	Fachliche Expertise/Kompetenz			97	Einarb_6	Einarbeitung_07	Fehlende organisatorische Einarbeitung					Einarb_6	Einarbeitung_07	Lack of organizational training
10	Stärken_04	Breites Spektrum			98	Einarb_7	Einarbeitung_10	Fehlendes Personal zu Lasten Einarbeitung (weniger Verantwortung, flache Lernkurve, OA und FA übernehmen Aufgaben der Assistenten)					Einarb_7	Einarbeitung_10	Lack of staff at the expense of induction (less responsibility, flat learning curve, OA and FA take over tasks of the assistants)
11	Stärken_05	Abwechslung			101	Einarb_8	Einarbeitung_06	Aufgrund personeller Engpässe verschlechtert					Einarb_8	Einarbeitung_06	Deteriorated due to staff shortages
12	Stärken_06	Herausforderungen/Verantwortung			109	Einarb_9	Einarbeitung_ausl._Mitarbeiter_04	Mentalitätsproblem: Arbeiten langsamer/anders, Zusammenarbeit mit Frauen schwierig					Einarb_9	Einarbeitung_ausl._Employee_04	Mentality problem: Working slower/differently, working with women difficult
13	Stärken_07	Rennomierter Chef			110	Einar_10	Einarbeitung_ausl._Mitarbeiter_13	Häufigere Kündigungen aufgrund Umgang mit Frauen spürbar					Einar_10	Einarbeitung_ausl._Employee_13	More frequent dismissals due to dealing with women noticeable
14	Stärken_08	Berücksichtigung individueller Wünsche			127	Einar_11	Einarbeitung_04	Strukturiert					Einar_11	Einarbeitung_04	Structured
15	Stärken_09	UKM-Akademie			130	Einar_13	Einarbeitung_ausl._Mitarbeiter_10	Geringer Anteil an ausländischen Kollegen					Einar_13	Einarbeitung_ausl._Employee_10	Low proportion of foreign colleagues
16	Stärken_10	Betriebskita			131	Einar_14	Einarbeitung_ausl._Mitarbeiter_08	Sprachbarrieren vorhanden, aber nicht akut					Einar_14	Einarbeitung_ausl._Employee_08	Language barriers present, but not acute
17	Stärken_11	Hohe Qualität der Ressourcen			133	Einar_15	Einarbeitung_ausl._Mitarbeiter_06	Existenz spezieller Einarbeitung nicht bekannt					Einar_15	Einarbeitung_ausl._Employee_06	Existence of special induction not known
18	Stärken_12	wenig (ungeplanten) Überstunden			135	Einar_16	Einarbeitung_ausl._Mitarbeiter_14	Verpflichtende Englischkurse einführen					Einar_16	Einarbeitung_ausl._Employee_14	Introducing Compulsory English Courses
19	Stärken_13	Betreuung/Unterstützung durch Leitung			136	Einar_17	Einarbeitung_ausl._Mitarbeiter_05	Unzureichende Einarbeitung					Einar_17	Einarbeitung_ausl._Employee_05	Insufficient induction
20	Stärken_14	Kollegialität und Teamklima			139	Einar_19	Einarbeitung_17	Komplette organisatorische Einarbeitung zu zeitintensiv					Einar_19	Einarbeitung_17	Complete organizational training too time-consuming
21	Stärken_15	Selbstständigkeit			140	Einar_20	Einarbeitung_ausl._Mitarbeiter_01	Fehlende Wertschätzung und Unterstützung					Einar_20	Einarbeitung_ausl._Employee_01	Lack of appreciation and support
22	Stärken_16	Gute Infrastruktur UKM			141	Einar_21	Einarbeitung_15	Keine richtige Einarbeitung erhalten					Einar_21	Einarbeitung_15	No proper induction received
23	Stärken_17	Guter (interner) Ruf der Klinik			142	Einar_22	Einarbeitung_16	Assistenzärzte kennen sich weniger in Bereichen aus					Einar_22	Einarbeitung_16	Junior doctors are less familiar with areas
24	Stärken_18	Politisch gut aufgestellte Klinik			143	Einar_23	Einarbeitung_13	Simulationen im Studienhospital sollten dokumentiert werden					Einar_23	Einarbeitung_13	Simulations in the study hospital should be documented
25	Stärken_19	Hoher Lerneffekt - gute Weiterbildung			144	Einar_24	Einarbeitung_14	Geräteschulung fehlt					Einar_24	Einarbeitung_14	Device training is missing
26	Stärken_20	Gute Struktur der Facharztweiterbildung			145	Einar_25	Einarbeitung_11	Keine Einarbeitung gehabt (weil vorher PJ´ler im UKM)					Einar_25	Einarbeitung_11	Had no induction (because previously PJ ́ler in the UKM)
27	Stärken_21	Möglichkeit der Teilzeitarbeit			146	Einar_26	Einarbeitung_12	Weiß nichts von Einarbeitungsprogramm					Einar_26	Einarbeitung_12	Doesn't know anything about induction program
28	Stärken_22	Jahresgespräch			147	Einar_27	Einarbeitung_03	Wenig Feedback aufgrund Zeitmangel					Einar_27	Einarbeitung_03	Little feedback due to lack of time
29	Stärken_23	Rotation			148	Einar_28	Einarbeitung_05	Hohe Lernkurve in der Anästhesie					Einar_28	Einarbeitung_05	High learning curve in anesthesia
30	Stärken_24	Nutzung Rekrutierungspotenzial aus PJ			150	Einar_29	Einarbeitung_02	sehr schnelle Verantwortungsübertragung					Einar_29	Einarbeitung_02	very fast transfer of responsibility
31	Stärken_25	Gute Forschungsmöglichkeit			340	Einar_30	Einarbeitung_08	Einarbeitung anhand einer Checkliste gut (vgl. Intensivstation)					Einar_30	Einarbeitung_08	Induction based on a checklist is good (cf. intensive care unit)
32	Stärken_26	Gute Unterstützung durch andere Ärzte			342	Einar_31	Einarbeitung_22	Angebot vieler freiwilliger Möglichkeiten (Leitfäden etc.)					Einar_31	Einarbeitung_22	Offer of many voluntary opportunities (guides, etc.)
33	Stärken_27	Hohe Patientenorientierung			368	Einar_32	Einarbeitung_ausl._Mitarbeiter_07	Insgesamt gute Einarbeitung					Einar_32	Einarbeitung_ausl._Employee_07	Overall good induction
34	Stärken_28	Hohe Flexibilität			372	Einar_33	Einarbeitung_19	Gute Einarbeitung für Assistenzärzte					Einar_33	Einarbeitung_19	Good induction for junior doctors
35	Stärken_29	Möglichkeit zur Spezialisierung			374	Einar_34	Einarbeitung_ausl._Mitarbeiter_11	Vergleichsweise gute Deutschkenntnisse					Einar_34	Einarbeitung_ausl._Employee_11	Comparatively good knowledge of German
36	Stärken_30	Umgang mit Kritik			375	Einar_35	Einarbeitung_01	Tutorenkonzept etabliert und gut					Einar_35	Einarbeitung_01	Tutor concept established and good
37	Stärken_31	Neues Know-how durch Fluktuation			379	Einar_36	Einarbeitung_09	Gute Einarbeitung (ausreichend lang, individuell)					Einar_36	Einarbeitung_09	Good induction (sufficiently long, individual)
38	Stärken_32	Gute Kooperation zu anderen Kliniken		2	156	Resso_17	Ressourcen_finanzielle_Mittel_05	Rational	- Material-, Geräte- und Medikamentenausstattung + bereitgestellte finanzielle Mittel - Geräteausstattung in der Qualität und der Quantität nicht zufriedenstellen (Wartezeiten vor Verfügbarkeit, z.T. fehlende Ressourcen) - Insgesamt akzeptable Material und Medikamentenausstattung, jedoch z.T. zu sparsam	Ressourceausstattung		2	Resso_17	Ressourcen_finanzielle_Mittel_05	Rational	- Material, equipment and medication equipment + financial resources provided- Equipment equipment not satisfactory in quality and quantity (waiting times before availability, partly lack of resources)- Overall acceptable material and medication equipment, but partly too economical	Resource Equipment
39	Stärken_33	hohe Fallzahlen			378	Resso_46	Ressourcen_Geräte_01	Gute Ausstattung (Geräte)					Resso_46	Ressourcen_Geräte_01	Good equipment (appliances)
40	Stärken_34	gute (internationale) Vernetzung			16	Ressou_2	Ressourcen_Geräte_03	Teilweise fehlende Beatmungsgeräte					Ressou_2	Ressourcen_Geräte_03	Partially missing ventilators
41	Stärken_35	gutes Verhältnis zu Prof. Van Aken			35	Ressou_3	Ressourcen_Geräte_11	Sinkende Quantität					Ressou_3	Ressourcen_Geräte_11	Decreasing quantity
42	Stärken_36	Spannende, fordernde Fälle			36	Ressou_4	Ressourcen_Geräte_14	z.T. lange Wartezeiten bei Ultraschallgeräten					Ressou_4	Ressourcen_Geräte_14	Partly long waiting times for ultrasonic devices
43	Stärken_37	Aufstiegsmöglichkeiten			62	Ressou_6	Ressourcen_Geräte_09	Teilweise veraltet (z. B. Beatmungsgeräte)					Ressou_6	Ressourcen_Geräte_09	Partly outdated (e.B ventilators)
44	Stärken_38	Flache Hierarchien			84	Ressou_8	Ressourcen_Geräte_15	z.T. schlechte Ausstattung					Ressou_8	Ressourcen_Geräte_15	partly poor equipment
45	Stärken_39	junges dynamisches Umfeld			123	Stärke_2	Stärken_42	Geringe finanzielle Restriktionen					Stärke_2	Stärken_42	Low financial restrictions
46	Stärken_40	faire Bezahlung			151	Resso_12	Ressourcen_finanzielle_Mittel_08	Ungleiche Verteilung finanzieller Mittel					Resso_12	Ressourcen_finanzielle_Mittel_08	Unequal distribution of financial resources
47	Stärken_41	Initiativen für familienfreundliches Arbeiten			154	Resso_15	Ressourcen_finanzielle_Mittel_07	Im Vergleich eher mäßig					Resso_15	Ressourcen_finanzielle_Mittel_07	Rather moderate in comparison
48	Stärken_42	Geringe finanzielle Restriktionen			149	Resso_11	Ressourcen_finanzielle_Mittel_10	Langwierige und unwahrscheinliche Umsetzung					Resso_11	Ressourcen_finanzielle_Mittel_10	Lengthy and unlikely implementation
49	Stärken_43	Effiziente Organisationsstruktur			155	Resso_16	Ressourcen_finanzielle_Mittel_04	EUR-Kontingent für WB nutzen für MA					Resso_16	Ressourcen_finanzielle_Mittel_04	Use EUR quota for WB for MA
50	Stärken_44	Effiziente medizinische Arbeitsorganisation			158	Resso_19	Ressourcen_finanzielle_Mittel_03	Ungleiche Verteilung auf Geräte und Material					Resso_19	Ressourcen_finanzielle_Mittel_03	Unequal distribution across equipment and material
51	Stärken_45	Große Abteilung mit kurzfristiger Reaktion auf Bedarfswechsel			159	Resso_20	Ressourcen_Geräte_13	Schlechte Wartung					Resso_20	Ressourcen_Geräte_13	Poor maintenance
52	Stärken_46	Hohe OP-Auslastung			160	Resso_21	Ressourcen_finanzielle_Mittel_01	Jederzeit sichergestellt/gut					Resso_21	Ressourcen_finanzielle_Mittel_01	Always ensured/good
53	Stärken_47	Angemessene Anzahl an Diensten			161	Resso_22	Ressourcen_Geräte_10	Schlechter Umgang mit Geräten					Resso_22	Ressourcen_Geräte_10	Poor handling of devices
54	Stärken_48	schriftliche Verfahrensanweisungen			162	Resso_23	Ressourcen_Geräte_12	Sinkende Qualität					Resso_23	Ressourcen_Geräte_12	Decreasing quality
55	Stärken_49	Maßnahmen zur Frauenförderung			163	Resso_24	Ressourcen_Geräte_07	Ausstattung in Ordnung - durchschnittlich					Resso_24	Ressourcen_Geräte_07	Equipment fine - average
56	Schwächen_01	Klinik als Dienstleister - muss immer funktionieren, alles wird möglich gemacht			164	Resso_25	Ressourcen_Geräte_08	Mehr Technik für Pflegekräfte (z.B. beim Heben von Patienten)					Resso_25	Ressourcen_Geräte_08	More technology for nurses (e.B when lifting patients)
57	Schwächen_02	fehlende/intransparente Karriereperspektiven			165	Resso_26	Ressourcen_Geräte_05	Hohe Rüstzeiten durch unterschiedliche Geräte					Resso_26	Ressourcen_Geräte_05	High set-up times due to different devices
58	Schwächen_03	suboptimale Koordination der Kernarbeitszeiten			166	Resso_27	Ressourcen_Geräte_06	Schlechte MRT-Ausrüstung					Resso_27	Ressourcen_Geräte_06	Poor MRI equipment
59	Schwächen_04	Defizit im Fachärzteaustausch und Zusammenhalt			167	Resso_28	Ressourcen_Geräte_02	Schlechte Verfügbarkeit (Geräte oft besetzt)					Resso_28	Ressourcen_Geräte_02	Poor availability (devices often occupied)
60	Schwächen_05	Undurchsichtiger Vergabeprozess Kita			168	Resso_29	Ressourcen_Geräte_04	Teilweise fehlende Monitore					Resso_29	Ressourcen_Geräte_04	Partially missing monitors
61	Schwächen_06	Vergleichsweise geringe Vergütung			169	Resso_30	Ressourcen_Material_06	Lange Bestelldauer					Resso_30	Ressourcen_Material_06	Long order time
62	Schwächen_07	Fehlendes positives Feedback			170	Resso_31	Ressourcen_Material_07	Verbesserung durch interne Verrechnungspreise					Resso_31	Ressourcen_Material_07	Improvement through internal transfer pricing
63	Schwächen_08	Fehlende Kostenübernahme bei Fortbildungen			171	Resso_32	Ressourcen_Material_04	Etwas zu sparsam					Resso_32	Ressourcen_Material_04	A little too economical
64	Schwächen_09	Starre Hierarchien			172	Resso_33	Ressourcen_Material_05	häufig zeitintensive Suche der Materialien					Resso_33	Ressourcen_Material_05	often time-consuming search of materials
65	Schwächen_10	fehlende Privatsphäre			173	Resso_34	Ressourcen_Material_02	Gute materielle Ausstattung					Resso_34	Ressourcen_Material_02	Good material equipment
66	Schwächen_11	zu kurze Rotationszeiten			174	Resso_35	Ressourcen_Material_03	In Ordnung - durchschnittlich					Resso_35	Ressourcen_Material_03	Okay - average
67	Schwächen_12	Ineffektivität Pauchale Maître-Dienst			176	Resso_37	Ressourcen_Material_01	Gute Medikamentenversorgung					Resso_37	Ressourcen_Material_01	Good supply of medicines
68	Schwächen_13	Komplexe, kurzfristige Personaleinsatzplanung			327	Stärk_17	Stärken_11	Hohe Qualität der Ressourcen					Stärk_17	Stärken_11	High quality of resources
69	Schwächen_14	Urlaubs-/Fortbildungs-/Einsatzwünsche untergeordnet			328	Stärk_18	Stärken_16	Gute Infrastruktur UKM					Stärk_18	Stärken_16	Good infrastructure UKM
70	Schwächen_15	Unstrukturierte Personalgespräche		3	175	Resso_36	Ressourcen_Personal_10	Versorgung zufriedenstellend	- genereller Personalmangel (Ärzte, Reinigungspersonal, ...) - geringe/sinkende Qualifikation (Mitarbeiter, Pflegende) - z.T. fehlende Erfahrung (Ärzte) - hohe Fluktuation	Personalkapazitäten und Qualifikation		3	Resso_36	Ressourcen_Personal_10	Supply satisfactory	- general shortage of staff (doctors, cleaning staff, ...) - low/decreasing qualification (employees, nurses)- partly lack of experience (doctors)- high fluctuation	Personnel capacities and qualifications
71	Schwächen_16	Urlaubsplanung			9	Schwäc_2	Schwächen_22	Zu wenig Personal					Schwäc_2	Schwächen_22	Too few staff
72	Schwächen_17	Einsatzplanung			13	Ressourc	Ressourcen_Personal_01	Zu wenig Personal/weiterer Personalaufbau					Ressourc	Ressourcen_Personal_01	Too few staff/further staff growth
73	Schwächen_18	Kurzfristige Rotationen -Organisation			15	Ressou_1	Ressourcen_Personal_11	Fehlendes Reinigungspersonal (Ärzte müssen übernehmen)					Ressou_1	Ressourcen_Personal_11	Lack of cleaning staff (doctors have to take over)
74	Schwächen_19	Geringe Einarbeitungszeit			26	Schwäc_6	Schwächen_60	Sinkende Qualifikation der Mitarbeiter					Schwäc_6	Schwächen_60	Declining qualification of employees
75	Schwächen_20	Fehlende Freistellung für Fortbildung			30	Zusamm_1	Zusammenarbeit_Pflegende_12	Schlechte Qualifizierung des Pflegepersonals					Zusamm_1	Zusammenarbeit_Pflegende_12	Poor qualification of nursing staff
76	Schwächen_21	Überstunden abfeiern nicht möglich			34	Zusamm_5	Zusammenarbeit_Pflegende_06	Sinkende Qualifikation					Zusamm_5	Zusammenarbeit_Pflegende_06	Declining qualifications
77	Schwächen_22	Zu wenig Personal			48	Schwäc_9	Schwächen_70	Mitarbeiterressourcen					Schwäc_9	Schwächen_70	Employee Resources
78	Schwächen_23	Schwierige Situation für Teilzeitkräfte			53	Ressou_5	Ressourcen_Personal_14	Fehlende adäquate Nachbesetzung (insb. medizinisch technischer Dienst)					Ressou_5	Ressourcen_Personal_14	Lack of adequate replacement (in particular medical technical service)
79	Schwächen_24	Fehlende Supervision			65	Ressou_7	Ressourcen_Personal_12	Datenspezialist für Auswertungen fehlt					Ressou_7	Ressourcen_Personal_12	Data specialist for evaluations is missing
80	Schwächen_25	Schlechte Förderung während Weiterbildung			74	Schwä_20	Schwächen_59	Sinkende Anzahl Pflegende					Schwä_20	Schwächen_59	Decreasing number of caregivers
81	Schwächen_26	Keine Eingewöhnungszeit zu Beginn FA			105	Gründ_14	Gründe_Verlassen_30	Schwierige Bindung von Fachärzten					Gründ_14	Gründe_Verlassen_30	Difficult retention of specialists
82	Schwächen_27	Defizitäre Zusammenarbeit zwischen Fachgebieten			100	Ressou_9	Ressourcen_Personal_02	Sinkende Qualifikation					Ressou_9	Ressourcen_Personal_02	Declining qualifications
83	Schwächen_28	Unstrukturierte Weiterbildung			113	Resso_10	Ressourcen_Personal_15	Trotz Personalwachstum, Forderung nach 100% Auslastung					Resso_10	Ressourcen_Personal_15	Despite personnel growth, demand for 100% capacity utilization
84	Schwächen_29	Kommunikation und Organisation zu groß			120	Prozes_1	Prozesse_09	Problemlose Nachbesetzung vakanter Stellen					Prozes_1	Prozesse_09	Trouble-free replacement of vacant positions
85	Schwächen_30	Betriebsblindheit - gerade auf Führungsebene			122	Stärke_1	Stärken_41	Initiativen für familienfreundliches Arbeiten					Stärke_1	Stärken_41	Initiatives for family-friendly work
86	Schwächen_31	Defizit der Ausfallkompensation			177	Resso_38	Ressourcen_Personal_08	Erhöhung Maitre-Stellen sinnvoll					Resso_38	Ressourcen_Personal_08	Increase in Maitre jobs makes sense
87	Schwächen_32	Fachärzte als Lückenstopfer			178	Resso_39	Ressourcen_Personal_09	Zu wenig Erfahrung (Ärzte)					Resso_39	Ressourcen_Personal_09	Too little experience (doctors)
88	Schwächen_33	Geringe Wertschätzung			179	Resso_40	Ressourcen_Personal_06	Unzureichende Qualifikation					Resso_40	Ressourcen_Personal_06	Insufficient qualifications
89	Schwächen_34	Klinikführung - "Van Aken System"			180	Resso_41	Ressourcen_Personal_07	Rufdienste werden nicht ausgenutzt (moralische Gründe)					Resso_41	Ressourcen_Personal_07	Call services are not exploited (moral reasons)
90	Schwächen_35	Nachlassende Reputation der Forschung			181	Resso_42	Ressourcen_Personal_04	Personalmangel Pflege					Resso_42	Ressourcen_Personal_04	Lack of staff Care
91	Schwächen_36	Sinkende Spezialisierungen und Innovationen			182	Resso_43	Ressourcen_Personal_05	Hohe Transportzeiten verbrauchen Ressourcen/gefährden Patientensicherheit					Resso_43	Ressourcen_Personal_05	High transport times consume resources/endanger patient safety
92	Schwächen_37	Einzelkämpfer			184	Resso_44	Ressourcen_Personal_03	Sinkende Qualifikation (Pflegende)					Resso_44	Ressourcen_Personal_03	Declining qualifications (nurses)
93	Schwächen_38	Erfahrung, Qualifikation intransparent bei den Diensten			273	Gründ_28	Gründe_Verlassen_16	Unterschiedliche Kompetenzeinschätzungen durch OÄ und FÄ					Gründ_28	Gründe_Verlassen_16	Different competence assessments by OÄ and FÄ
94	Schwächen_39	Hohe Fluktuation			287	Schwä_43	Schwächen_46	Fehlende Anreize für Mitarbeiter					Schwä_43	Schwächen_46	Lack of incentives for employees
95	Schwächen_40	Kein konstruktiver Umgang mit Fehlern			289	Schwä_45	Schwächen_43	Unterschiedliche Vorgehensweisen und Standards					Schwä_45	Schwächen_43	Different procedures and standards
96	Schwächen_41	Führungskräfte gehen unzureichend auf Mitarbeiter ein			293	Schwä_49	Schwächen_39	Hohe Fluktuation					Schwä_49	Schwächen_39	High fluctuation
97	Schwächen_42	Geringere Wertschätzung der Arbeit der Frauen			320	Stärk_10	Stärken_31	Neues Know-how durch Fluktuation					Stärk_10	Stärken_31	New know-how through fluctuation
98	Schwächen_43	Unterschiedliche Vorgehensweisen und Standards			335	Resso_45	Ressourcen_Personal_13	Inhaltliche Kompetenzen der Sekretariate auszubauen					Resso_45	Ressourcen_Personal_13	Expanding the substantive competences of the secretariats
99	Schwächen_44	Fehlende Transparenz innerhalb und zwischen den Kliniken			324	Stärk_14	Stärken_24	Nutzung Rekrutierungspotenzial aus PJ					Stärk_14	Stärken_24	Use of recruitment potential from PJ
100	Schwächen_45	Defizit der Familienfreundlichkeit		4	17	Schwäc_4	Schwächen_02	fehlende/intransparente Karriereperspektiven	- Karriereperspektiven nicht zufriedenstellend	Karriereperspektiven		4	Schwäc_4	Schwächen_02	missing/non-transparent career prospects	- Career prospects not satisfactory	Career prospects
101	Schwächen_46	Fehlende Anreize für Mitarbeiter			271	Gründ_26	Gründe_Verlassen_18	Karriereperspektiven					Gründ_26	Gründe_Verlassen_18	Career prospects
102	Schwächen_47	Gestiegener Lärmpegel im OP			272	Gründ_27	Gründe_Verlassen_19	Unattraktive Rückkehr in ZOP nach Intensiv-WB					Gründ_27	Gründe_Verlassen_19	Unattractive return to ZOP after intensive WB
103	Schwächen_48	Sinkende Qualität der Anästhesie durch erhöhten Leistungsdruck			275	Gründ_30	Gründe_Verlassen_13	Unzureichende Lernzuwachsmöglichkeiten					Gründ_30	Gründe_Verlassen_13	Insufficient learning opportunities
104	Schwächen_49	Katastrophale Arbeitzeiten			269	Gründ_24	Gründe_Verlassen_20	Karriereentwicklung abhängig vom Wohlwollen FK					Gründ_24	Gründe_Verlassen_20	Career development depends on goodwill FK
105	Schwächen_50	Stimmung zwischen Anästhesie und Operateuren			309	Schwä_65	Schwächen_09	Starre Hierarchien					Schwä_65	Schwächen_09	Rigid hierarchies
106	Schwächen_51	Operateure spielen Anästhesisten gegeneinander aus			263	Gründ_18	Gründe_Verlassen_26	Fehlende Lebensarbeitsperspektive					Gründ_18	Gründe_Verlassen_26	Lack of life-working prospects
107	Schwächen_52	Ausweitung der OP-Zeiten			388	Stärk_46	Stärken_37	Aufstiegsmöglichkeiten					Stärk_46	Stärken_37	Career opportunities
108	Schwächen_53	Steigende Wirtschaftsorientierung			11	Gründe_3	Gründe_Verlassen_01	fehlende, intransparente Karriereperspektiven/Rotationen					Gründe_3	Gründe_Verlassen_01	missing, non-transparent career prospects/rotations
109	Schwächen_54	Quartalsgespräche mit Dr. Waurick zu bwl-lastig, wenig Anerkennung			362	Stärk_33	Stärken_29	Möglichkeit zur Spezialisierung					Stärk_33	Stärken_29	Opportunity to specialize
110	Schwächen_55	Keine festen Pausenregelungen		5	49	Gründ_10	Gründe_Verlassen_33	Keine strukturierte Weiterbildung	- Güte der Weiterbildung und Lernmöglichkeiten insgesamt positiv bewertet (lerneffekt) - jedoch Kritik an der Struktur und verbesserungspotential im Bezug auf den Umgang mit Fehlern und Kritik	Güte der Weiterbildung und Lernmöglichkeiten		5	Gründ_10	Gründe_Verlassen_33	No structured further training	- Overall, the quality of further training and learning opportunities rated positively (learning effect) - but criticism of the structure and potential for improvement with regard to dealing with mistakes and criticism	Quality of further education and learning opportunities
111	Schwächen_56	Geringe Flexibilität der Arbeitszeit			108	Schwä_31	Schwächen_28	Unstrukturierte Weiterbildung					Schwä_31	Schwächen_28	Unstructured training
112	Schwächen_57	Fehlende finanzielle Unterstützung bei Fortbildungen			370	Stärk_40	Stärken_25	Gute Forschungsmöglichkeit					Stärk_40	Stärken_25	Good research opportunity
113	Schwächen_58	Langsame, starre Strukturen			373	Stärk_42	Stärken_20	Gute Struktur der Facharztweiterbildung					Stärk_42	Stärken_20	Good structure of specialist training
114	Schwächen_59	Sinkende Anzahl Pflegende			376	Stärk_43	Stärken_19	Hoher Lerneffekt - gute Weiterbildung					Stärk_43	Stärken_19	High learning effect - good further education
115	Schwächen_60	Sinkende Qualifikation der Mitarbeiter			185	Fortbi_1	Fortbildung_06	Ärzte wissen wenig über extrafunktionale WB					Fortbi_1	Fortbildung_06	Doctors know little about extrafunctional WB
116	Schwächen_61	Zahlreiche Dienste/Aufgaben			186	Fortbi_2	Fortbildung_07	Deutlich mehr Angebote für Zusatzqualifikationen an anderen Häusern					Fortbi_2	Fortbildung_07	Significantly more offers for additional qualifications at other houses
117	Schwächen_62	Umgangston älterer Ober-/Fachärzte			187	Fortbi_3	Fortbildung_04	Prozess bei Zusatzqualifikation nicht nachvollziehbar					Fortbi_3	Fortbildung_04	Process not comprehensible in case of additional qualification
118	Schwächen_63	Fehlende Kontrolle von Delegation			188	Fortbi_4	Fortbildung_05	Lange Wartezeit für WB (zumindest Schmerztherapie)					Fortbi_4	Fortbildung_05	Long waiting time for WB (at least pain therapy)
119	Schwächen_64	Örtliche Dezentralität			190	Fortbi_6	Fortbildung_03	Gute Planung für Qualifikationen					Fortbi_6	Fortbildung_03	Good planning for qualifications
120	Schwächen_65	Urlaubsbuchungen ohne vorherige Genehmigung			294	Schwä_50	Schwächen_40	Kein konstruktiver Umgang mit Fehlern					Schwä_50	Schwächen_40	No constructive handling of errors
121	Schwächen_66	Sinkende Mitarbeiterzufriedenheit			308	Schwä_64	Schwächen_15	Unstrukturierte Personalgespräche					Schwä_64	Schwächen_15	Unstructured personnel appraisals
122	Schwächen_67	10 Stunden Tage werden kritisiert			311	Schwä_67	Schwächen_07	Fehlendes positives Feedback					Schwä_67	Schwächen_07	Lack of positive feedback
123	Schwächen_68	Schlechte Bezahlung der Dienste			323	Stärk_13	Stärken_22	Jahresgespräch					Stärk_13	Stärken_22	Annual Appraisal
124	Schwächen_69	Belastende Bereitschaftsdienste			319	Stärke_9	Stärken_30	Umgang mit Kritik					Stärke_9	Stärken_30	Dealing with criticism
125	Schwächen_70	Mitarbeiterressourcen			304	Schwä_60	Schwächen_26	Keine Eingewöhnungszeit zu Beginn FA					Schwä_60	Schwächen_26	No acclimatization time at the beginning FA
126	Schwächen_71	Umgang mit Generation Y			348	Proze_13	Prozesse_17	Management für Medizinier (aber stark begrenzte Teilnahmerzahl)					Proze_13	Prozesse_17	Management for medical specialists (but very limited number of participants)
127	Schwächen_72	Eigenleben der Klinik (z.B. eigene Email-Adressen) statt Nutzung Verwaltung		6	104	Schwä_28	Schwächen_57	Fehlende finanzielle Unterstützung bei Fortbildungen	- Förderung der Weiterbildung - fehlende Unterstützung (finanziell , Berücksichtigung bei der Dienstplanung) - fehlende Berücksichtigung von interessen	Förderung der Weiterbildung		6	Schwä_28	Schwächen_57	Lack of financial support for further training	- Promotion of continuing training- Lack of support (financial, consideration in duty scheduling)- Lack of consideration of interests	Promotion of continuing training
128	Gründe_Verlassen_01	fehlende, intransparente Karriereperspektiven/Rotationen			99	Schwä_27	Schwächen_20	Fehlende Freistellung für Fortbildung					Schwä_27	Schwächen_20	Lack of leave for further training
129	Gründe_Verlassen_02	Hohe Arbeits-/Dienstbelastung (fehlende WLB)			329	Stärk_19	Stärken_09	UKM-Akademie					Stärk_19	Stärken_09	UKM Academy
130	Gründe_Verlassen_03	hohe Arbeits-/Dienstbelastung			152	Resso_13	Ressourcen_finanzielle_Mittel_09	Geringere Förderung Klinische Forschung					Resso_13	Ressourcen_finanzielle_Mittel_09	Reduced funding for clinical research
131	Gründe_Verlassen_04	Fehlende Nischen / Spezialisierungen			153	Resso_14	Ressourcen_finanzielle_Mittel_06	Finanzielle Mittel für WB ermöglichen					Resso_14	Ressourcen_finanzielle_Mittel_06	Enabling financial resources for WB
132	Gründe_Verlassen_05	Geringerer Verdienst			157	Resso_18	Ressourcen_finanzielle_Mittel_02	Fehlende Kostenübernahme bei Fortbildungen					Resso_18	Ressourcen_finanzielle_Mittel_02	Lack of reimbursement for further training
133	Gründe_Verlassen_06	Psychische Belastung (Komorbidität)			312	Schwä_68	Schwächen_08	Fehlende Kostenübernahme bei Fortbildungen					Schwä_68	Schwächen_08	Lack of reimbursement for further training
134	Gründe_Verlassen_07	Fehlende Wertschätzung			183	Fortbild	Fortbildung_08	Möglichkeiten für Zusatzqualifikationen sind vorhanden					Training	Fortbildung_08	Opportunities for additional qualifications are available
135	Gründe_Verlassen_08	Vielzahl von Diensten und Arbeitszeiten			189	Fortbi_5	Fortbildung_02	Fehlende finanzielle Unterstützung bei Fortbildungen					Fortbi_5	Fortbildung_02	Lack of financial support for further training
136	Gründe_Verlassen_09	Keine Berücksichtigung von Rotationswünschen			192	Fortbi_7	Fortbildung_01	Fortbildungsurlaub schwierig durchzubringen					Fortbi_7	Fortbildung_01	Training leave difficult to get through
137	Gründe_Verlassen_10	Fehlende langfriste Einsatzgebiete, fehlendes Zuhause			270	Gründ_25	Gründe_Verlassen_21	Keine Fähigkeits- oder Intressensbasierte WB					Gründ_25	Gründe_Verlassen_21	No skill- or intressens-based WB
138	Gründe_Verlassen_11	Fachärzte als Lückebüßer			276	Gründ_31	Gründe_Verlassen_14	Keine Berücksichtigung von Weiterbildungswünschen					Gründ_31	Gründe_Verlassen_14	No consideration of further training wishes
139	Gründe_Verlassen_12	Unbefriedigende Urlaubsplanung			303	Schwä_59	Schwächen_25	Schlechte Förderung während Weiterbildung					Schwä_59	Schwächen_25	Poor support during further training
140	Gründe_Verlassen_13	Unzureichende Lernzuwachsmöglichkeiten			382	Fortbi_8	Fortbildung_09	Verbesserte Finanzielle Unterstützung					Fortbi_8	Fortbildung_09	Improved financial support
141	Gründe_Verlassen_14	Keine Berücksichtigung von Weiterbildungswünschen		7	191	Diens_17	Dienstplanung_16	Anpassungmöglichkeiten von Arbeitszeiten vorhanden	Zu hohe Auslastung/ Zu geringe Wertschätzung der Ressource Personal	Arbeitszeiten		7	Diens_17	Dienstplanung_16	Adjustment options of working hours available	Too high utilization / Too low appreciation of the resource personnel	Working hours
142	Gründe_Verlassen_15	Einsatzbereiche nicht auf Qualifikations-/Ausbildungsstand zugeschnitten (Niveau zu hoch)			1	Dienstpl	Dienstplanung_29	Familienunfreundliche Dienstzeiten (z.B. 10-19 Uhr)					Servicepl	Dienstplanung_29	Family-unfriendly working hours (e.B. 10 a.m. to 7 p.m.)
143	Gründe_Verlassen_16	Unterschiedliche Kompetenzeinschätzungen durch OÄ und FÄ			7	Gründe_2	Gründe_Verlassen_03	hohe Arbeits-/Dienstbelastung					Gründe_2	Gründe_Verlassen_03	high workload/service load
144	Gründe_Verlassen_17	Hoher Erfolgsdruck			12	Gründe_4	Gründe_Verlassen_02	Hohe Arbeits-/Dienstbelastung (fehlende WLB)					Gründe_4	Gründe_Verlassen_02	High workload/service load (missing WLB)
145	Gründe_Verlassen_18	Karriereperspektiven			42	Gründe_7	Gründe_Verlassen_08	Vielzahl von Diensten und Arbeitszeiten					Gründe_7	Gründe_Verlassen_08	Variety of services and working hours
146	Gründe_Verlassen_19	Unattraktive Rückkehr in ZOP nach Intensiv-WB			59	Gründ_11	Gründe_Verlassen_31	Geringe Vereinbarkeit von Beruf und Familie					Gründ_11	Gründe_Verlassen_31	Low work-life balance
147	Gründe_Verlassen_20	Karriereentwicklung abhängig vom Wohlwollen FK			71	Schwä_17	Schwächen_61	Zahlreiche Dienste/Aufgaben					Schwä_17	Schwächen_61	Numerous services/tasks
148	Gründe_Verlassen_21	Keine Fähigkeits- oder Intressensbasierte WB			106	Schwä_29	Schwächen_21	Überstunden abfeiern nicht möglich					Schwä_29	Schwächen_21	Overtime celebration not possible
149	Gründe_Verlassen_22	Fehlende Planungssicherheit			107	Schwä_30	Schwächen_56	Geringe Flexibilität der Arbeitszeit					Schwä_30	Schwächen_56	Low flexibility of working hours
150	Gründe_Verlassen_23	Bewusstes Mobbing			111	Schwä_32	Schwächen_45	Defizit der Familienfreundlichkeit					Schwä_32	Schwächen_45	Deficit of family-friendliness
151	Gründe_Verlassen_24	Fehlender "fester Platz"			91	Schwä_22	Schwächen_69	Belastende Bereitschaftsdienste					Schwä_22	Schwächen_69	Stressful on-call services
152	Gründe_Verlassen_25	Fehlende Identifikation mit der Klinik			198	Diens_23	Dienstplanung_09	Kaum vereinbar mit externen Tätigkeiten - keine Berücksichtigung					Diens_23	Dienstplanung_09	Hardly compatible with external activities - no consideration
153	Gründe_Verlassen_26	Fehlende Lebensarbeitsperspektive			215	Prozes_4	Prozesse_05	Klare Arbeitszeiten					Prozes_4	Prozesse_05	Clear working hours
154	Gründe_Verlassen_27	Fehlende Freizeit			264	Gründ_19	Gründe_Verlassen_27	Fehlende Freizeit					Gründ_19	Gründe_Verlassen_27	Lack of free time
155	Gründe_Verlassen_28	Typische Abwanderung für Uniklinik			267	Gründ_22	Gründe_Verlassen_22	Fehlende Planungssicherheit					Gründ_22	Gründe_Verlassen_22	Lack of planning security
156	Gründe_Verlassen_29	Hohe Flexibilität gefordert			280	Schwä_36	Schwächen_55	Keine festen Pausenregelungen					Schwä_36	Schwächen_55	No fixed break regulations
157	Gründe_Verlassen_30	Schwierige Bindung von Fachärzten			281	Schwä_37	Schwächen_52	Ausweitung der OP-Zeiten					Schwä_37	Schwächen_52	Extension of operating theatre times
158	Gründe_Verlassen_31	Geringe Vereinbarkeit von Beruf und Familie			286	Schwä_42	Schwächen_49	Katastrophale Arbeitzeiten					Schwä_42	Schwächen_49	Catastrophic working hours
159	Gründe_Verlassen_32	Größe der Klinik, fehlendes "Wir"-Gefühl			369	Stärk_39	Stärken_01	Kernarbeitszeiten					Stärk_39	Stärken_01	Core working hours
160	Gründe_Verlassen_33	Keine strukturierte Weiterbildung			316	Schwä_71	Schwächen_03	suboptimale Koordination der Kernarbeitszeiten					Schwä_71	Schwächen_03	suboptimal coordination of core working hours
161	Gründe_Verlassen_34	Lange OP-Laufzeiten			313	Schwä_69	Schwächen_05	Undurchsichtiger Vergabeprozess Kita					Schwä_69	Schwächen_05	Opaque allocation process Kita
162	Zusammenarbeit_Pflegende_01	Teilweise Ausnutzung von Stellenunterschieden			330	Stärk_20	Stärken_10	Betriebskita					Stärk_20	Stärken_10	Company day-to-day business
163	Zusammenarbeit_Pflegende_02	Mehr Einsatzbereitschaft und Ergebnisorientierung gewünscht		8	5	Dienst_1	Dienstplanung_21	Zu kurze Rotationszeiten	- Teilzeitansprüch und Wiedereingliederung von Müttern / Frauenförderung wird durchweg positiv bewertet - komplexe, kurzfristige Planung da hoher Änderungsbedarf - fehlende Abstimmt der Kompetenzen/Fähigkeiten - Forderung nach hoher Flexibilität	Dienstplanung		8	Dienst_1	Dienstplanung_21	Too short rotation times	- Part-time claims and reintegration of mothers / promotion of women are consistently rated positively - complex, short-term planning due to high need for change- lack of tuning of competences/abilities- demand for high flexibility	Duty Scheduling
164	Zusammenarbeit_Pflegende_03	Loyalität zum UKM sollte erhöht werden			8	Schwäc_1	Schwächen_14	Urlaubs-/Fortbildungs-/Einsatzwünsche untergeordnet					Schwäc_1	Schwächen_14	Leave/training/assignment wishes subordinate
165	Zusammenarbeit_Pflegende_04	Facharzt als Motivator und Erklärer			18	Dienst_2	Dienstplanung_22	Fehlende Routine aufgrund hohem Personalwechsel					Dienst_2	Dienstplanung_22	Lack of routine due to high personnel changes
166	Zusammenarbeit_Pflegende_05	Gute Zusammenarbeit - Kollegial (Pflegende)			19	Dienst_3	Dienstplanung_23	Dienstmodell passt nicht mehr zu längeren Saallaufzeiten					Dienst_3	Dienstplanung_23	Service model no longer fits longer hall runtimes
167	Zusammenarbeit_Pflegende_06	Sinkende Qualifikation			20	Dienst_4	Dienstplanung_19	Hohe Fluktuation als Kernproblem					Dienst_4	Dienstplanung_19	High fluctuation as a core problem
168	Zusammenarbeit_Pflegende_07	Hohe Fluktuation			21	Dienst_5	Dienstplanung_20	Langfristige Planung nicht möglich					Dienst_5	Dienstplanung_20	Long-term planning not possible
169	Zusammenarbeit_Pflegende_08	Sprachbarrieren			29	Dienst_6	Dienstplanung_24	Schwierige Koordination					Dienst_6	Dienstplanung_24	Difficult coordination
170	Zusammenarbeit_Pflegende_09	Zusammenarbeit auf Intensiv schwierig			37	Schwäc_7	Schwächen_17	Einsatzplanung					Schwäc_7	Schwächen_17	Applications planning
171	Zusammenarbeit_Pflegende_10	Kein gegenseitiges Wohlfühlen			43	Gründe_8	Gründe_Verlassen_15	Einsatzbereiche nicht auf Qualifikations-/Ausbildungsstand zugeschnitten (Niveau zu hoch)					Gründe_8	Gründe_Verlassen_15	Areas of application not tailored to qualification/training level (level too high)
172	Zusammenarbeit_Pflegende_11	Fehlende Wertschätzung von Ärzten für Pflegende			45	Schwäc_8	Schwächen_11	zu kurze Rotationszeiten					Schwäc_8	Schwächen_11	too short rotation times
173	Zusammenarbeit_Pflegende_12	Schlechte Qualifizierung des Pflegepersonals			51	Dienst_7	Dienstplanung_10	Fehlender Abgleich von Kompetenzen/Fähigkeiten und Diensten (Folge: unsichere, jüngere Kollegen)					Dienst_7	Dienstplanung_10	Lack of matching of competences/skills and services (result: insecure, younger colleagues)
174	Zusammenarbeit_Pflegende_13	Guter Teamgedanke			52	Dienst_8	Dienstplanung_26	Fehlende kurzfristige Flexibilität					Dienst_8	Dienstplanung_26	Lack of short-term flexibility
175	Zusammenarbeit_Pflegende_14	Schlechte Abstimmung			54	Schwä_10	Schwächen_13	Komplexe, kurzfristige Personaleinsatzplanung					Schwä_10	Schwächen_13	Complex, short-term workforce planning
176	Zusammenarbeit_Pflegende_15	Fehlende Wertschätzung von Pflegenden für Ärzte			56	Dienst_9	Dienstplanung_25	Überreizter Verteiler					Dienst_9	Dienstplanung_25	Overstimulated distributor
177	Zusammenarbeit_Pflegende_16	Gleichberechtigte Zusammenarbeit			60	Diens_10	Dienstplanung_02	Komplex					Diens_10	Dienstplanung_02	Complex
178	Zusammenarbeit_Pflegende_17	Fehlende Perspektiven für Pflegende			64	Diens_11	Dienstplanung_06	Unzuverlässig, Unverbindlich					Diens_11	Dienstplanung_06	Unreliable, non-binding
179	Zusammenarbeit_Pflegende_18	Patientenorientiert			75	Diens_12	Dienstplanung_07	Viel zu kurzfristig					Diens_12	Dienstplanung_07	Far too short-term
180	Zusammenarbeit_Pflegende_19	Pflegendienstleitungen mit unrealistischen Planungen			83	Diens_13	Dienstplanung_27	Frühzeitige Planung im Konflikt zu hohem Änderungsbedarf					Diens_13	Dienstplanung_27	Early planning in conflict with high need for change
181	Zusammenarbeit_Pflegende_20	Weniger Delegation/Vertrauen in Pflegende			86	Diens_14	Dienstplanung_04	Kurzfristige Freigabe					Diens_14	Dienstplanung_04	Short-term release
182	Zusammenarbeit_Pflegende_21	OP/Intensiv: enge Zusammenarbeit			103	Diens_15	Dienstplanung_17	Kontinuität der Rotation in Anästhesie-Sprechstunde fehlt					Diens_15	Dienstplanung_17	Continuity of rotation in anesthesia consultation hours is missing
183	Zusammenarbeit_Pflegende_22	Normalstationen: heterogen, geringe Wertschätzung der Pflegenden seitens Ärzten			112	Diens_16	Dienstplanung_28	Autarke Dienstplanung durch Kliniken/Klinikdirektoren					Diens_16	Dienstplanung_28	Self-sufficient duty scheduling by clinics/clinic directors
184	Zusammenarbeit_Verwaltung_01	Träge			193	Diens_18	Dienstplanung_13	Optimum wird herausgeholt					Diens_18	Dienstplanung_13	Optimum is extracted
185	Zusammenarbeit_Verwaltung_02	Intransparente Verwaltung			194	Diens_19	Dienstplanung_14	Vertretungen schwierig zu realisieren					Diens_19	Dienstplanung_14	Representations difficult to realize
186	Zusammenarbeit_Verwaltung_03	Schlechte Erreichbarkeit			195	Diens_20	Dienstplanung_11	Hohe Belastung des Dienstplaners					Diens_20	Dienstplanung_11	High load on the roster
187	Zusammenarbeit_Verwaltung_04	Fehlender Servicegedanke			196	Diens_21	Dienstplanung_12	Fehlende Softwareunterstützung					Diens_21	Dienstplanung_12	Lack of software support
188	Zusammenarbeit_Verwaltung_05	Bürokratisch			197	Diens_22	Dienstplanung_08	Muss immer überprüft werden - Eigenverantwortung					Diens_22	Dienstplanung_08	Must always be checked - personal responsibility
189	Zusammenarbeit_Verwaltung_06	Wenig Kontakt			199	Diens_24	Dienstplanung_03	Zeitaufwendig					Diens_24	Dienstplanung_03	Time-consuming
190	Zusammenarbeit_Verwaltung_07	Gut			200	Diens_25	Dienstplanung_05	Vieles auf inoffiziellem Weg (positiv und negativ)					Diens_25	Dienstplanung_05	Much in an unofficial way (positive and negative)
191	Zusammenarbeit_Verwaltung_08	Falsche/uneinheitliche oder keine Aussagen			202	Diens_26	Dienstplanung_01	Undurchsichtig					Diens_26	Dienstplanung_01	Opaque
192	Zusammenarbeit_Verwaltung_09	Schlechte Kommunikation			217	Prozes_5	Prozesse_03	Eigenständige Dienstplanung					Prozes_5	Prozesse_03	Stand-alone duty scheduling
193	Zusammenarbeit_Verwaltung_10	Drittmittelprozesse sind unbefriedigend			218	Prozes_6	Prozesse_04	Wünsche werden erfüllt					Prozes_6	Prozesse_04	Wishes are fulfilled
194	Zusammenarbeit_Verwaltung_11	Weniger Kontakt aufgrund Pauschalisierung			219	Prozes_7	Prozesse_01	Interne Diensteinteilung (Bröckelmann-System)					Prozes_7	Prozesse_01	Internal service scheduling (Bröckelmann system)
195	Zusammenarbeit_Verwaltung_12	Fachärzte sind unzufrieden			262	Gründ_17	Gründe_Verlassen_29	Hohe Flexibilität gefordert					Gründ_17	Gründe_Verlassen_29	High flexibility required
196	Zusammenarbeit_Verwaltung_13	Gehaltsabrechnungen sind nun transparenter			278	Gründ_33	Gründe_Verlassen_09	Keine Berücksichtigung von Rotationswünschen					Gründ_33	Gründe_Verlassen_09	No consideration of rotation requests
197	Zusammenarbeit_Verwaltung_14	Ertratgsorientiert (weniger Ärzte mehr OPs)			296	Schwä_52	Schwächen_38	Erfahrung, Qualifikation intransparent bei den Diensten					Schwä_52	Schwächen_38	Experience, qualification intransparent in the services
198	Zusammenarbeit_Verwaltung_15	Zusammenarbeit wird besser			305	Schwä_61	Schwächen_18	Kurzfristige Rotationen -Organisation					Schwä_61	Schwächen_18	Short-term rotations - Organization
199	Zusammenarbeit_Verwaltung_16	Infopoint-Zeiten während der Arbeitszeit			306	Schwä_62	Schwächen_23	Schwierige Situation für Teilzeitkräfte					Schwä_62	Schwächen_23	Difficult situation for part-time workers
200	Zusammenarbeit_Verwaltung_17	Fehlender Dialog zwischen Verwaltung und Klinik			307	Schwä_63	Schwächen_12	Ineffektivität Pauchale Maître-Dienst					Schwä_63	Schwächen_12	Ineffectiveness Pauchale Maître service
201	Zusammenarbeit_Technischer_Dienst_01	gut, reibungslos (technischer Dienst)			371	Stärk_41	Stärken_47	Angemessene Anzahl an Diensten					Stärk_41	Stärken_47	Reasonable number of services
202	Zusammenarbeit_Technischer_Dienst_02	Langsam			359	Stärk_30	Stärken_12	wenig (ungeplanten) Überstunden					Stärk_30	Stärken_12	little (unplanned) overtime
203	Zusammenarbeit_Technischer_Dienst_03	Veraltete Technik			392	Diens_28	Dienstplanung_18	i.d.R Rücksichtnahme auf individuelle Situation möglich					Diens_28	Dienstplanung_18	Usually consideration of individual situation possible
204	Zusammenarbeit_Technischer_Dienst_04	Sparkultur bemerkbar			334	Diens_27	Dienstplanung_15	Teilzeitanspruch für Mütter gut					Diens_27	Dienstplanung_15	Part-time entitlement for mothers good
205	Zusammenarbeit_Technischer_Dienst_05	Bürokratisch seit Personalwechsel			336	Stärk_23	Stärken_21	Möglichkeit der Teilzeitarbeit					Stärk_23	Stärken_21	Possibility of part-time work
206	Zusammenarbeit_Technischer_Dienst_06	Qualität verbesserungswürdig			345	Proze_11	Prozesse_15	Wiedereingliederung von jungen Müttern					Proze_11	Prozesse_15	Reintegration of young mothers
207	Zusammenarbeit_Technischer_Dienst_07	Sehr heterogen			346	Proze_12	Prozesse_16	Flexibilisierung der Arbeitszeit über Teilzeitstellen					Proze_12	Prozesse_16	Making working hours more flexible through part-time jobs
208	Zusammenarbeit_Hierarchien_01	Gute Zusammenarbeit (Hierarchien)		9	201	Urlaub_6	Urlaubsplanung_20	Intranet zeigt Vakanzen bez. Urlaub: positiv	- unzureichende Planungssicherheit hinsichtlich der Urlaubsplanung (kurzfristige Freigabe) - intransparent - Frühe Einreichung des Urlaubs (negativ)	Urlaubsplanung		9	Urlaub_6	Urlaubsplanung_20	Intranet shows vacancies for holidays: positive	- insufficient planning security with regard to holiday planning (short-term release)- non-transparent - early submission of leave (negative)	Vacation
209	Zusammenarbeit_Hierarchien_02	z.T. ausbaufähige Zusammenarbeit in Chirurgie			4	Gründe_V	Gründe_Verlassen_12	Unbefriedigende Urlaubsplanung					Gründe_V	Gründe_Verlassen_12	Unsatisfactory holiday planning
210	Zusammenarbeit_Hierarchien_03	z.T. mangelnde Pünktlichkeit bei Übergabe			23	Urlaubsp	Urlaubsplanung_12	Insb. für Familien schwierig					Holiday	Urlaubsplanung_12	In sn. difficult for families
211	Zusammenarbeit_Hierarchien_04	z.T. hierarchisch (ältere Kollegen, situationsbedingt)			27	Urlaub_1	Urlaubsplanung_13	Ferienzeiten problematisch					Urlaub_1	Urlaubsplanung_13	Holiday periods problematic
212	Zusammenarbeit_Hierarchien_05	Wechselnde Vorgesetzte			28	Urlaub_2	Urlaubsplanung_15	Komplex					Urlaub_2	Urlaubsplanung_15	Complex
213	Zusammenarbeit_Hierarchien_06	Guter Umgangston			39	Urlaub_3	Urlaubsplanung_05	Träge, zu kurzfristige Freigabe bezüglich Urlaubsplanung					Urlaub_3	Urlaubsplanung_05	Sluggish, too short-term release regarding holiday planning
214	Zusammenarbeit_Hierarchien_07	Starker Teamgedanke			55	Schwä_11	Schwächen_65	Urlaubsbuchungen ohne vorherige Genehmigung					Schwä_11	Schwächen_65	Holiday bookings without prior authorisation
215	Zusammenarbeit_Hierarchien_08	z.T. zu hoher Leistungsanspruch (Dienstleister)			61	Schwä_14	Schwächen_16	Urlaubsplanung					Schwä_14	Schwächen_16	Vacation
216	Zusammenarbeit_Hierarchien_09	In Einzelfällen schwierige Zusammenarbeit zwischen OÄ und AÄ			85	Urlaub_4	Urlaubsplanung_04	Intransparente Urlaubsplanung					Urlaub_4	Urlaubsplanung_04	Non-transparent holiday planning
217	Zusammenarbeit_Hierarchien_10	Chef ist immer ansprechbar			102	Urlaub_5	Urlaubsplanung_03	Unflexibel					Urlaub_5	Urlaubsplanung_03	Nonelastic
218	Zusammenarbeit_Hierarchien_11	Flache Hierarchien			203	Urlaub_7	Urlaubsplanung_18	z.T. Ablehnung der Urlaubsanträge					Urlaub_7	Urlaubsplanung_18	Partly rejection of leave requests
219	Zusammenarbeit_Hierarchien_12	FK/OÄ übernehmen Verantwortung (Führen durch schwierige Situationen)			204	Urlaub_8	Urlaubsplanung_19	Keine persönliche Rücksprache bzgl. Anträge (sondern Zettel im Postfach)					Urlaub_8	Urlaubsplanung_19	No personal consultation regarding applications (but notes in the mailbox)
220	Zusammenarbeit_Hierarchien_13	Schlechter Umgangston			205	Urlaub_9	Urlaubsplanung_16	Fehleranfällig					Urlaub_9	Urlaubsplanung_16	Error-prone
221	Zusammenarbeit_Hierarchien_14	Klare Hierarchie und direktiver Führungsstil notwendig (Sicherheitsgründe)			206	Urlau_10	Urlaubsplanung_17	Urlaub muss zu früh eingereicht werden					Urlau_10	Urlaubsplanung_17	Leave must be submitted too early
222	Zusammenarbeit_Hierarchien_15	Probleme durch unterschiedlicher Ziele von OÄ und FÄ			207	Urlau_11	Urlaubsplanung_11	Nicht aktuell					Urlau_11	Urlaubsplanung_11	Not up-to-date
223	Zusammenarbeit_Hierarchien_16	Unklare Rollendefinition			208	Urlau_12	Urlaubsplanung_14	Großes Problem					Urlau_12	Urlaubsplanung_14	Big problem
224	Zusammenarbeit_Hierarchien_17	Vermehrte Kritik bei Fehlern von Fachärzten			209	Urlau_13	Urlaubsplanung_09	Längerer Urlaub schwierig					Urlau_13	Urlaubsplanung_09	Longer holidays difficult
225	Zusammenarbeit_Hierarchien_18	Chef lässt OÄ Entscheidungsfreiheit			210	Urlau_14	Urlaubsplanung_10	Kein Weiterbildungsurlaub					Urlau_14	Urlaubsplanung_10	No training leave
226	Zusammenarbeit_Hierarchien_19	Oberärzte untereinander kollegial			211	Urlau_15	Urlaubsplanung_07	StUKo gut					Urlau_15	Urlaubsplanung_07	StUKo good
227	Zusammenarbeit_Hierarchien_20	z.T. unkollegialer Umgang mit Anästhesie-Assistenten durch Ärzte anderer Bereiche			212	Urlau_16	Urlaubsplanung_08	Sehr langfristige Einreichung					Urlau_16	Urlaubsplanung_08	Very long-term submission
228	Zusammenarbeit_Hierarchien_21	Unregelmäßiger Kontakt			213	Urlau_17	Urlaubsplanung_02	Seit Einführung StUKo noch schwieriger					Urlau_17	Urlaubsplanung_02	Even more difficult since the introduction of StUKo
229	Zusammenarbeit_Hierarchien_22	Rein medizinischer, nicht persönlicher Kontakt zwischen Assistenzärzten und Oberärzten			214	Urlau_18	Urlaubsplanung_06	Jahresurlaub kann nicht genommen werden					Urlau_18	Urlaubsplanung_06	Annual leave cannot be taken
230	Zusammenarbeit_Hierarchien_23	Klinikleitung teilweise kurz angebunden			216	Urlau_19	Urlaubsplanung_01	StUKo mit falschem Signal, noch mehr Ärzte in Planung					Urlau_19	Urlaubsplanung_01	StUKo with the wrong signal, even more doctors in planning
231	Zusammenarbeit_Hierarchien_24	Sehr heterogen je nach Klinikdirektor (Stimmung wird durch Oberärzte übernommen)			338	Proze_10	Prozesse_12	Urlaubsplanung (sofern Frau Goeters anwesend)					Proze_10	Prozesse_12	Holiday planning (if Mrs. Goeters is present)
232	Zusammenarbeit_Hierarchien_25	Keine negativen Meldungen seitens Klinik (gut)			220	Prozes_8	Prozesse_02	Mit Urlaubsplanung zufrieden					Prozes_8	Prozesse_02	Satisfied with holiday planning
233	Zusammenarbeit_andere_Kliniken_Bereiche_01	Von Anästhesie geforderte hohe Dienstleistungsbereitschaft		10	221	Zusam_24	Zusammenarbeit_andere_Kliniken_Bereiche_02	Schwierig	- Zusammenarbeit innerhalb und unter Kliniken und Mitarbeitern - z.T. optimierungsbedürftige Zusammenarbeit - Spannungen zwischen Anästhesisten und Operateuren	Zusammenarbeit allgm.		10	Zusam_24	Zusammenarbeit_andere_Kliniken_Bereiche_02	Difficult	- Cooperation within and among clinics and employees - cooperation in some cases in need of optimization - Tensions between anesthesiologists and surgeons	Cooperation in general
234	Zusammenarbeit_andere_Kliniken_Bereiche_02	Schwierig			31	Zusamm_2	Zusammenarbeit_Hierarchien_21	Unregelmäßiger Kontakt					Zusamm_2	Zusammenarbeit_Hierarchien_21	Irregular contact
235	Zusammenarbeit_andere_Kliniken_Bereiche_03	Rauer/nicht wertschätzender Umgangston			32	Zusamm_3	Zusammenarbeit_Hierarchien_22	Rein medizinischer, nicht persönlicher Kontakt zwischen Assistenzärzten und Oberärzten					Zusamm_3	Zusammenarbeit_Hierarchien_22	Purely medical, non-personal contact between junior doctors and senior physicians
236	Zusammenarbeit_andere_Kliniken_Bereiche_04	Sehr gute Zusammenarbeit in operativer Intensivmedizin und Anästhesie			68	Zusam_11	Zusammenarbeit_andere_Kliniken_Bereiche_06	Schlechteres Klima im Zentral-OP					Zusam_11	Zusammenarbeit_andere_Kliniken_Bereiche_06	Worse climate in the central operating room
237	Zusammenarbeit_andere_Kliniken_Bereiche_05	Gutes Klima in Intensivtherapie			224	Zusam_27	Zusammenarbeit_andere_Kliniken_Bereiche_01	Von Anästhesie geforderte hohe Dienstleistungsbereitschaft					Zusam_27	Zusammenarbeit_andere_Kliniken_Bereiche_01	High level of service required by anesthesia
238	Zusammenarbeit_andere_Kliniken_Bereiche_06	Schlechteres Klima im Zentral-OP			228	Zusam_31	Zusammenarbeit_Hierarchien_17	Vermehrte Kritik bei Fehlern von Fachärzten					Zusam_31	Zusammenarbeit_Hierarchien_17	Increased criticism of errors by specialists
239	Prozesse_01	Interne Diensteinteilung (Bröckelmann-System)			230	Zusam_33	Zusammenarbeit_Hierarchien_15	Probleme durch unterschiedlicher Ziele von OÄ und FÄ					Zusam_33	Zusammenarbeit_Hierarchien_15	Problems caused by different objectives of OÄ and FÄ
240	Prozesse_02	Mit Urlaubsplanung zufrieden			231	Zusam_34	Zusammenarbeit_Hierarchien_09	In Einzelfällen schwierige Zusammenarbeit zwischen OÄ und AÄ					Zusam_34	Zusammenarbeit_Hierarchien_09	In individual cases, difficult cooperation between OÄ and AÄ
241	Prozesse_03	Eigenständige Dienstplanung			235	Zusam_38	Zusammenarbeit_Hierarchien_05	Wechselnde Vorgesetzte					Zusam_38	Zusammenarbeit_Hierarchien_05	Changing supervisors
242	Prozesse_04	Wünsche werden erfüllt			237	Zusam_40	Zusammenarbeit_Hierarchien_02	z.T. ausbaufähige Zusammenarbeit in Chirurgie					Zusam_40	Zusammenarbeit_Hierarchien_02	Partly expandable cooperation in surgery
243	Prozesse_05	Klare Arbeitszeiten			238	Zusam_41	Zusammenarbeit_Hierarchien_03	z.T. mangelnde Pünktlichkeit bei Übergabe					Zusam_41	Zusammenarbeit_Hierarchien_03	partly lack of punctuality at handover
244	Prozesse_06	Standard Operating Processes			283	Schwä_39	Schwächen_50	Stimmung zwischen Anästhesie und Operateuren					Schwä_39	Schwächen_50	Mood between anesthesia and surgeons
245	Prozesse_07	Stationsarztmodell als Erfolgsmodell			284	Schwä_40	Schwächen_51	Operateure spielen Anästhesisten gegeneinander aus					Schwä_40	Schwächen_51	Surgeons play anesthesiologists off against each other
246	Prozesse_08	Gute OP-Planung			290	Schwä_46	Schwächen_44	Fehlende Transparenz innerhalb und zwischen den Kliniken					Schwä_46	Schwächen_44	Lack of transparency within and between clinics
247	Prozesse_09	Problemlose Nachbesetzung vakanter Stellen			301	Schwä_57	Schwächen_27	Defizitäre Zusammenarbeit zwischen Fachgebieten					Schwä_57	Schwächen_27	Deficient cooperation between disciplines
248	Prozesse_10	Gute Prozesse und Planung in Orthopädie			317	Stärke_7	Stärken_32	Gute Kooperation zu anderen Kliniken					Stärke_7	Stärken_32	Good cooperation with other clinics
249	Prozesse_11	Wochenverteiler			341	Zusam_66	Zusammenarbeit_Hierarchien_25	Keine negativen Meldungen seitens Klinik (gut)					Zusam_66	Zusammenarbeit_Hierarchien_25	No negative reports from the clinic (good)
250	Prozesse_12	Urlaubsplanung (sofern Frau Goeters anwesend)			339	Zusam_65	Zusammenarbeit_andere_Kliniken_Bereiche_05	Gutes Klima in Intensivtherapie					Zusam_65	Zusammenarbeit_andere_Kliniken_Bereiche_05	Good climate in intensive therapy
251	Prozesse_13	Gute Kommunikation mit OP- und Anästhesiepflege		11	77	Zusam_14	Zusammenarbeit_Technischer_Dienst_02	Langsam	- Technischer Dienst optimuerungsbedürftig (Qualität)	Zusammenarbeit technischer Dienst		11	Zusam_14	Zusammenarbeit_Technischer_Dienst_02	Slow	- Technical service in need of optimisation (quality)	Technical service cooperation
252	Prozesse_14	Gute Absprache mit internem Transportdienst			78	Zusam_15	Zusammenarbeit_Technischer_Dienst_05	Bürokratisch seit Personalwechsel					Zusam_15	Zusammenarbeit_Technischer_Dienst_05	Bureaucratic since personnel changes
253	Prozesse_15	Wiedereingliederung von jungen Müttern			67	Zusam_10	Zusammenarbeit_Technischer_Dienst_06	Qualität verbesserungswürdig					Zusam_10	Zusammenarbeit_Technischer_Dienst_06	Quality in need of improvement
254	Prozesse_16	Flexibilisierung der Arbeitszeit über Teilzeitstellen			239	Zusam_42	Zusammenarbeit_Technischer_Dienst_04	Sparkultur bemerkbar					Zusam_42	Zusammenarbeit_Technischer_Dienst_04	Savings culture noticeable
255	Prozesse_17	Management für Medizinier (aber stark begrenzte Teilnahmerzahl)			240	Zusam_43	Zusammenarbeit_Technischer_Dienst_07	Sehr heterogen					Zusam_43	Zusammenarbeit_Technischer_Dienst_07	Very heterogeneous
256	Prozesse_18	Aus Oberarztsicht gut (Monats-/Tagesverteiler)			242	Zusam_45	Zusammenarbeit_Technischer_Dienst_03	Veraltete Technik					Zusam_45	Zusammenarbeit_Technischer_Dienst_03	Outdated technology
257	Urlaubsplanung_01	StUKo mit falschem Signal, noch mehr Ärzte in Planung		12	132	Zusam_22	Zusammenarbeit_Verwaltung_06	Wenig Kontakt	- Zusammenarbeit mit der Verwaltung optimierungsbedürftig (Qualität, Kommunikation) - Bürokratisch	Zusammenarbeit Verwaltung		12	Zusam_22	Zusammenarbeit_Verwaltung_06	Little contact	- Cooperation with the administration in need of optimization (quality, communication)- Bureaucratic	Cooperation Administration
258	Urlaubsplanung_02	Seit Einführung StUKo noch schwieriger			115	Zusam_21	Zusammenarbeit_Verwaltung_17	Fehlender Dialog zwischen Verwaltung und Klinik					Zusam_21	Zusammenarbeit_Verwaltung_17	Lack of dialogue between administration and clinic
259	Urlaubsplanung_03	Unflexibel			46	Zusamm_9	Zusammenarbeit_Verwaltung_05	Bürokratisch					Zusamm_9	Zusammenarbeit_Verwaltung_05	Bureaucratic
260	Urlaubsplanung_04	Intransparente Urlaubsplanung			76	Zusam_13	Zusammenarbeit_Verwaltung_04	Fehlender Servicegedanke					Zusam_13	Zusammenarbeit_Verwaltung_04	Lack of service concept
261	Urlaubsplanung_05	Träge, zu kurzfristige Freigabe bezüglich Urlaubsplanung			88	Zusam_17	Zusammenarbeit_Verwaltung_02	Intransparente Verwaltung					Zusam_17	Zusammenarbeit_Verwaltung_02	Non-transparent administration
262	Urlaubsplanung_06	Jahresurlaub kann nicht genommen werden			241	Zusam_44	Zusammenarbeit_Verwaltung_14	Ertratgsorientiert (weniger Ärzte mehr OPs)					Zusam_44	Zusammenarbeit_Verwaltung_14	Strategy-oriented (fewer doctors more surgeries)
263	Urlaubsplanung_07	StUKo gut			243	Zusam_46	Zusammenarbeit_Verwaltung_12	Fachärzte sind unzufrieden					Zusam_46	Zusammenarbeit_Verwaltung_12	Specialists are dissatisfied
264	Urlaubsplanung_08	Sehr langfristige Einreichung			244	Zusam_47	Zusammenarbeit_Verwaltung_13	Gehaltsabrechnungen sind nun transparenter					Zusam_47	Zusammenarbeit_Verwaltung_13	Payroll is now more transparent
265	Urlaubsplanung_09	Längerer Urlaub schwierig			245	Zusam_48	Zusammenarbeit_Verwaltung_10	Drittmittelprozesse sind unbefriedigend					Zusam_48	Zusammenarbeit_Verwaltung_10	Third-party funding processes are unsatisfactory
266	Urlaubsplanung_10	Kein Weiterbildungsurlaub			246	Zusam_49	Zusammenarbeit_Verwaltung_11	Weniger Kontakt aufgrund Pauschalisierung					Zusam_49	Zusammenarbeit_Verwaltung_11	Less contact due to generalization
267	Urlaubsplanung_11	Nicht aktuell			247	Zusam_50	Zusammenarbeit_Verwaltung_08	Falsche/uneinheitliche oder keine Aussagen					Zusam_50	Zusammenarbeit_Verwaltung_08	False/inconsistent or no statements
268	Urlaubsplanung_12	Insb. für Familien schwierig			249	Zusam_52	Zusammenarbeit_Verwaltung_01	Träge					Zusam_52	Zusammenarbeit_Verwaltung_01	Sluggish
269	Urlaubsplanung_13	Ferienzeiten problematisch			250	Zusam_53	Zusammenarbeit_Verwaltung_07	Gut					Zusam_53	Zusammenarbeit_Verwaltung_07	Good
270	Urlaubsplanung_14	Großes Problem			349	Zusam_68	Zusammenarbeit_Verwaltung_15	Zusammenarbeit wird besser					Zusam_68	Zusammenarbeit_Verwaltung_15	Collaboration gets better
271	Urlaubsplanung_15	Komplex		13	90	Zusam_19	Zusammenarbeit_Pflegende_11	Fehlende Wertschätzung von Ärzten für Pflegende	- Zusammenarbeit mit Pflegenden optimierungsbedürftig (z.B. Wertschätzung der Arbeit der Pflegenden) - Hohe Fluktuation - Fehlende Motivation	Zusammenarbeit Pflegende		13	Zusam_19	Zusammenarbeit_Pflegende_11	Lack of appreciation of doctors for nurses	- Cooperation with caregivers in need of optimization (e.B. appreciation of the work of the caregivers)- High fluctuation- Lack of motivation	Cooperation between caregivers
272	Urlaubsplanung_16	Fehleranfällig			251	Zusam_54	Zusammenarbeit_Pflegende_17	Fehlende Perspektiven für Pflegende					Zusam_54	Zusammenarbeit_Pflegende_17	Lack of prospects for caregivers
273	Urlaubsplanung_17	Urlaub muss zu früh eingereicht werden			252	Zusam_55	Zusammenarbeit_Pflegende_18	Patientenorientiert					Zusam_55	Zusammenarbeit_Pflegende_18	Patient-oriented
274	Urlaubsplanung_18	z.T. Ablehnung der Urlaubsanträge			253	Zusam_56	Zusammenarbeit_Pflegende_09	Zusammenarbeit auf Intensiv schwierig					Zusam_56	Zusammenarbeit_Pflegende_09	Intensive cooperation difficult
275	Urlaubsplanung_19	Keine persönliche Rücksprache bzgl. Anträge (sondern Zettel im Postfach)			255	Zusam_58	Zusammenarbeit_Pflegende_07	Hohe Fluktuation					Zusam_58	Zusammenarbeit_Pflegende_07	High fluctuation
276	Urlaubsplanung_20	Intranet zeigt Vakanzen bez. Urlaub: positiv			257	Zusam_60	Zusammenarbeit_Pflegende_03	Loyalität zum UKM sollte erhöht werden					Zusam_60	Zusammenarbeit_Pflegende_03	Loyalty to the UKM should be increased
277	Dienstplanung_01	Undurchsichtig			258	Zusam_61	Zusammenarbeit_Pflegende_04	Facharzt als Motivator und Erklärer					Zusam_61	Zusammenarbeit_Pflegende_04	Specialist as motivator and explainer
278	Dienstplanung_02	Komplex			259	Zusam_62	Zusammenarbeit_Pflegende_01	Teilweise Ausnutzung von Stellenunterschieden					Zusam_62	Zusammenarbeit_Pflegende_01	Partial exploitation of job differences
279	Dienstplanung_03	Zeitaufwendig			260	Zusam_63	Zusammenarbeit_Pflegende_02	Mehr Einsatzbereitschaft und Ergebnisorientierung gewünscht					Zusam_63	Zusammenarbeit_Pflegende_02	More commitment and result orientation desired
280	Dienstplanung_04	Kurzfristige Freigabe			114	Zusam_20	Zusammenarbeit_Pflegende_22	Normalstationen: heterogen, geringe Wertschätzung der Pflegenden seitens Ärzten					Zusam_20	Zusammenarbeit_Pflegende_22	Normal wards: heterogeneous, low appreciation of nurses by doctors
281	Dienstplanung_05	Vieles auf inoffiziellem Weg (positiv und negativ)			343	Zusam_67	Zusammenarbeit_Pflegende_21	OP/Intensiv: enge Zusammenarbeit					Zusam_67	Zusammenarbeit_Pflegende_21	OP/Intensive: close cooperation
282	Dienstplanung_06	Unzuverlässig, Unverbindlich		14	261	Gründ_16	Gründe_Verlassen_28	Typische Abwanderung für Uniklinik	- Arbeitsumfeld/-atmosphäre und Klinik geprägt durch hohen Leistungs- und Erfolgsdruck - hohe Fluktuation und ausbaufähige Kollegialität - flache Hierarchien und dynamisches Umfeld (positiv) - gute interner Ruf jedoch nachlassende Reputation der Forschung	Arbeitsumfeld		14	Gründ_16	Gründe_Verlassen_28	Typical churn for university hospital	- Working environment/atmosphere and clinic characterized by high pressure to perform and succeed- high fluctuation and expandable collegiality- flat hierarchies and dynamic environment (positive)- good internal reputation but declining reputation of research	Environment
283	Dienstplanung_07	Viel zu kurzfristig			24	Schwäc_5	Schwächen_58	Langsame, starre Strukturen					Schwäc_5	Schwächen_58	Slow, rigid structures
284	Dienstplanung_08	Muss immer überprüft werden - Eigenverantwortung			66	Schwä_15	Schwächen_01	Klinik als Dienstleister - muss immer funktionieren, alles wird möglich gemacht					Schwä_15	Schwächen_01	Clinic as a service provider - must always work, everything is made possible
285	Dienstplanung_09	Kaum vereinbar mit externen Tätigkeiten - keine Berücksichtigung			274	Gründ_29	Gründe_Verlassen_17	Hoher Erfolgsdruck					Gründ_29	Gründe_Verlassen_17	High pressure to succeed
286	Dienstplanung_10	Fehlender Abgleich von Kompetenzen/Fähigkeiten und Diensten (Folge: unsichere, jüngere Kollegen)			282	Schwä_38	Schwächen_53	Steigende Wirtschaftsorientierung					Schwä_38	Schwächen_53	Increasing economic orientation
287	Dienstplanung_11	Hohe Belastung des Dienstplaners			295	Schwä_51	Schwächen_36	Sinkende Spezialisierungen und Innovationen					Schwä_51	Schwächen_36	Declining specializations and innovations
288	Dienstplanung_12	Fehlende Softwareunterstützung			298	Schwä_54	Schwächen_35	Nachlassende Reputation der Forschung					Schwä_54	Schwächen_35	Declining reputation of research
289	Dienstplanung_13	Optimum wird herausgeholt			285	Schwä_41	Schwächen_48	Sinkende Qualität der Anästhesie durch erhöhten Leistungsdruck					Schwä_41	Schwächen_48	Decreasing quality of anesthesia due to increased performance pressure
290	Dienstplanung_14	Vertretungen schwierig zu realisieren			315	Stärke_6	Stärken_36	Spannende, fordernde Fälle					Stärke_6	Stärken_36	Exciting, challenging cases
291	Dienstplanung_15	Teilzeitanspruch für Mütter gut			318	Stärke_8	Stärken_33	hohe Fallzahlen					Stärke_8	Stärken_33	high number of cases
292	Dienstplanung_16	Anpassungmöglichkeiten von Arbeitszeiten vorhanden			321	Stärk_11	Stärken_27	Hohe Patientenorientierung					Stärk_11	Stärken_27	High patient orientation
293	Dienstplanung_17	Kontinuität der Rotation in Anästhesie-Sprechstunde fehlt			322	Stärk_12	Stärken_28	Hohe Flexibilität					Stärk_12	Stärken_28	High flexibility
294	Dienstplanung_18	i.d.R Rücksichtnahme auf individuelle Situation möglich			331	Stärk_21	Stärken_06	Herausforderungen/Verantwortung					Stärk_21	Stärken_06	Challenges/Responsibility
295	Dienstplanung_19	Hohe Fluktuation als Kernproblem			234	Zusam_37	Zusammenarbeit_Hierarchien_08	z.T. zu hoher Leistungsanspruch (Dienstleister)					Zusam_37	Zusammenarbeit_Hierarchien_08	partly too high performance demands (service providers)
296	Dienstplanung_20	Langfristige Planung nicht möglich			332	Stärk_22	Stärken_08	Berücksichtigung individueller Wünsche					Stärk_22	Stärken_08	Consideration of individual wishes
297	Dienstplanung_21	Zu kurze Rotationszeiten			268	Gründ_23	Gründe_Verlassen_23	Bewusstes Mobbing					Gründ_23	Gründe_Verlassen_23	Conscious bullying
298	Dienstplanung_22	Fehlende Routine aufgrund hohem Personalwechsel			6	Gründe_1	Gründe_Verlassen_32	Größe der Klinik, fehlendes "Wir"-Gefühl					Gründe_1	Gründe_Verlassen_32	Size of the clinic, lack of "we" feeling
299	Dienstplanung_23	Dienstmodell passt nicht mehr zu längeren Saallaufzeiten			355	Stärk_28	Stärken_34	gute (internationale) Vernetzung					Stärk_28	Stärken_34	good (international) networking
300	Dienstplanung_24	Schwierige Koordination			93	Schwä_23	Schwächen_67	10 Stunden Tage werden kritisiert					Schwä_23	Schwächen_67	10 hours days are criticized
301	Dienstplanung_25	Überreizter Verteiler			325	Stärk_15	Stärken_17	Guter (interner) Ruf der Klinik					Stärk_15	Stärken_17	Good (internal) reputation of the clinic
302	Dienstplanung_26	Fehlende kurzfristige Flexibilität			326	Stärk_16	Stärken_18	Politisch gut aufgestellte Klinik					Stärk_16	Stärken_18	Politically well-positioned clinic
303	Dienstplanung_27	Frühzeitige Planung im Konflikt zu hohem Änderungsbedarf			124	Stärke_3	Stärken_15	Selbstständigkeit					Stärke_3	Stärken_15	Independence
304	Dienstplanung_28	Autarke Dienstplanung durch Kliniken/Klinikdirektoren			288	Schwä_44	Schwächen_47	Gestiegener Lärmpegel im OP					Schwä_44	Schwächen_47	Increased noise level in the operating room
305	Dienstplanung_29	Familienunfreundliche Dienstzeiten (z.B. 10-19 Uhr)			389	Stärk_47	Stärken_38	Flache Hierarchien					Stärk_47	Stärken_38	Flat hierarchies
306	Fortbildung_01	Fortbildungsurlaub schwierig durchzubringen			390	Stärk_48	Stärken_39	junges dynamisches Umfeld					Stärk_48	Stärken_39	young dynamic environment
307	Fortbildung_02	Fehlende finanzielle Unterstützung bei Fortbildungen			391	Zusam_76	Zusammenarbeit_Hierarchien_11	Flache Hierarchien					Zusam_76	Zusammenarbeit_Hierarchien_11	Flat hierarchies
308	Fortbildung_03	Gute Planung für Qualifikationen		15	300	Schwä_56	Schwächen_32	Fachärzte als Lückenstopfer	- Unzureichender Verdienst - geringe Wertschätzung - Fehlende Identifikation mir der Klinik - Abwechslungsreiche Arbeit	Wertschätzung der Arbeit		15	Schwä_56	Schwächen_32	Specialists as gap victims	- Insufficient earnings- Low appreciation- Lack of identification with the clinic- Varied work	Appreciation of work
309	Fortbildung_04	Prozess bei Zusatzqualifikation nicht nachvollziehbar			63	Gründ_12	Gründe_Verlassen_05	Geringerer Verdienst					Gründ_12	Gründe_Verlassen_05	Lower earnings
310	Fortbildung_05	Lange Wartezeit für WB (zumindest Schmerztherapie)			265	Gründ_20	Gründe_Verlassen_24	Fehlender "fester Platz"					Gründ_20	Gründe_Verlassen_24	Lack of "fixed space"
311	Fortbildung_06	Ärzte wissen wenig über extrafunktionale WB			266	Gründ_21	Gründe_Verlassen_25	Fehlende Identifikation mit der Klinik					Gründ_21	Gründe_Verlassen_25	Lack of identification with the clinic
312	Fortbildung_07	Deutlich mehr Angebote für Zusatzqualifikationen an anderen Häusern			277	Gründ_32	Gründe_Verlassen_06	Psychische Belastung (Komorbidität)					Gründ_32	Gründe_Verlassen_06	Psychological stress (comorbidity)
313	Fortbildung_08	Möglichkeiten für Zusatzqualifikationen sind vorhanden			310	Schwä_66	Schwächen_10	fehlende Privatsphäre					Schwä_66	Schwächen_10	lack of privacy
314	Fortbildung_09	Verbesserte Finanzielle Unterstützung			314	Schwä_70	Schwächen_06	Vergleichsweise geringe Vergütung					Schwä_70	Schwächen_06	Comparatively low remuneration
315	Ressourcen_Personal_01	Zu wenig Personal/weiterer Personalaufbau			3	Schwäche	Schwächen_33	Geringe Wertschätzung					Weakness	Schwächen_33	Low appreciation
316	Ressourcen_Personal_02	Sinkende Qualifikation			14	Gründe_5	Gründe_Verlassen_10	Fehlende langfriste Einsatzgebiete, fehlendes Zuhause					Gründe_5	Gründe_Verlassen_10	Lack of long-term areas of application, lack of home
317	Ressourcen_Personal_03	Sinkende Qualifikation (Pflegende)			364	Stärk_35	Stärken_05	Abwechslung					Stärk_35	Stärken_05	Change
318	Ressourcen_Personal_04	Personalmangel Pflege			92	Gründ_13	Gründe_Verlassen_11	Fachärzte als Lückebüßer					Gründ_13	Gründe_Verlassen_11	Specialists as gap fillers
319	Ressourcen_Personal_05	Hohe Transportzeiten verbrauchen Ressourcen/gefährden Patientensicherheit			94	Schwä_24	Schwächen_68	Schlechte Bezahlung der Dienste					Schwä_24	Schwächen_68	Poor payment of services
320	Ressourcen_Personal_06	Unzureichende Qualifikation			386	Stärk_45	Stärken_40	faire Bezahlung					Stärk_45	Stärken_40	fair payment
321	Ressourcen_Personal_07	Rufdienste werden nicht ausgenutzt (moralische Gründe)			347	Stärk_25	Stärken_49	Maßnahmen zur Frauenförderung					Stärk_25	Stärken_49	Measures for the advancement of women
322	Ressourcen_Personal_08	Erhöhung Maitre-Stellen sinnvoll		16	10	Schwäc_3	Schwächen_04	Defizit im Fachärzteaustausch und Zusammenhalt	- Teamgedanke/-kultur und Wertschätzung der Kollegen z.T. ausbaufähig, generell jedoch gut - gute gegenseitige Unterstützung - insgesamt positive Bewertung der Kollegialität, jedoch Defizite im Umgang mit Frauen	Teamzusammenhalt		16	Schwäc_3	Schwächen_04	Deficit in the exchange of specialists and cohesion	- Team spirit/culture and appreciation of colleagues partly expandable, but generally good - good mutual support - overall positive evaluation of collegiality, but deficits in dealing with women	Team cohesion
323	Ressourcen_Personal_09	Zu wenig Erfahrung (Ärzte)			25	Gründe_6	Gründe_Verlassen_07	Fehlende Wertschätzung					Gründe_6	Gründe_Verlassen_07	Lack of appreciation
324	Ressourcen_Personal_10	Versorgung zufriedenstellend			70	Zusam_12	Zusammenarbeit_Pflegende_20	Weniger Delegation/Vertrauen in Pflegende					Zusam_12	Zusammenarbeit_Pflegende_20	Less delegation/trust in caregivers
325	Ressourcen_Personal_11	Fehlendes Reinigungspersonal (Ärzte müssen übernehmen)			73	Schwä_19	Schwächen_37	Einzelkämpfer					Schwä_19	Schwächen_37	Lone
326	Ressourcen_Personal_12	Datenspezialist für Auswertungen fehlt			350	Stärk_26	Stärken_04	Breites Spektrum					Stärk_26	Stärken_04	Wide range
327	Ressourcen_Personal_13	Inhaltliche Kompetenzen der Sekretariate auszubauen			352	Zusam_69	Zusammenarbeit_Pflegende_05	Gute Zusammenarbeit - Kollegial (Pflegende)					Zusam_69	Zusammenarbeit_Pflegende_05	Good cooperation - Collegial (nurses)
328	Ressourcen_Personal_14	Fehlende adäquate Nachbesetzung (insb. medizinisch technischer Dienst)			353	Zusam_70	Zusammenarbeit_andere_Kliniken_Bereiche_04	Sehr gute Zusammenarbeit in operativer Intensivmedizin und Anästhesie					Zusam_70	Zusammenarbeit_andere_Kliniken_Bereiche_04	Very good cooperation in operative intensive care medicine and anesthesia
329	Ressourcen_Personal_15	Trotz Personalwachstum, Forderung nach 100% Auslastung			356	Zusam_71	Zusammenarbeit_Pflegende_13	Guter Teamgedanke					Zusam_71	Zusammenarbeit_Pflegende_13	Good team spirit
330	Ressourcen_Material_01	Gute Medikamentenversorgung			357	Zusam_72	Zusammenarbeit_Pflegende_16	Gleichberechtigte Zusammenarbeit					Zusam_72	Zusammenarbeit_Pflegende_16	Equal cooperation
331	Ressourcen_Material_02	Gute materielle Ausstattung			358	Stärk_29	Stärken_45	Große Abteilung mit kurzfristiger Reaktion auf Bedarfswechsel					Stärk_29	Stärken_45	Large department with short-term response to changes in demand
332	Ressourcen_Material_03	In Ordnung - durchschnittlich			360	Stärk_31	Stärken_03	Fachliche Expertise/Kompetenz					Stärk_31	Stärken_03	Professional expertise/competence
333	Ressourcen_Material_04	Etwas zu sparsam			365	Stärk_36	Stärken_26	Gute Unterstützung durch andere Ärzte					Stärk_36	Stärken_26	Good support from other doctors
334	Ressourcen_Material_05	häufig zeitintensive Suche der Materialien			366	Stärk_37	Stärken_14	Kollegialität und Teamklima					Stärk_37	Stärken_14	Collegiality and team atmosphere
335	Ressourcen_Material_06	Lange Bestelldauer			233	Zusam_36	Zusammenarbeit_Hierarchien_07	Starker Teamgedanke					Zusam_36	Zusammenarbeit_Hierarchien_07	Strong team spirit
336	Ressourcen_Material_07	Verbesserung durch interne Verrechnungspreise			292	Schwä_48	Schwächen_42	Geringere Wertschätzung der Arbeit der Frauen					Schwä_48	Schwächen_42	Lower appreciation of women's work
337	Ressourcen_Geräte_01	Gute Ausstattung (Geräte)			226	Zusam_29	Zusammenarbeit_Hierarchien_19	Oberärzte untereinander kollegial					Zusam_29	Zusammenarbeit_Hierarchien_19	Senior physicians collegially with each other
338	Ressourcen_Geräte_02	Schlechte Verfügbarkeit (Geräte oft besetzt)			223	Zusam_26	Zusammenarbeit_Hierarchien_20	z.T. unkollegialer Umgang mit Anästhesie-Assistenten durch Ärzte anderer Bereiche					Zusam_26	Zusammenarbeit_Hierarchien_20	Partly uncollegial handling of anesthesia assistants by doctors from other areas
339	Ressourcen_Geräte_03	Teilweise fehlende Beatmungsgeräte			87	Zusam_16	Zusammenarbeit_Pflegende_15	Fehlende Wertschätzung von Pflegenden für Ärzte					Zusam_16	Zusammenarbeit_Pflegende_15	Lack of appreciation of nurses for doctors
340	Ressourcen_Geräte_04	Teilweise fehlende Monitore			89	Zusam_18	Zusammenarbeit_Pflegende_10	Kein gegenseitiges Wohlfühlen					Zusam_18	Zusammenarbeit_Pflegende_10	No mutual well-being
341	Ressourcen_Geräte_05	Hohe Rüstzeiten durch unterschiedliche Geräte			377	Zusam_73	Zusammenarbeit_Hierarchien_01	Gute Zusammenarbeit (Hierarchien)					Zusam_73	Zusammenarbeit_Hierarchien_01	Good cooperation (hierarchies)
342	Ressourcen_Geräte_06	Schlechte MRT-Ausrüstung			95	Schwä_25	Schwächen_31	Defizit der Ausfallkompensation					Schwä_25	Schwächen_31	Deficit of default compensation
343	Ressourcen_Geräte_07	Ausstattung in Ordnung - durchschnittlich			96	Schwä_26	Schwächen_66	Sinkende Mitarbeiterzufriedenheit					Schwä_26	Schwächen_66	Declining employee satisfaction
344	Ressourcen_Geräte_08	Mehr Technik für Pflegekräfte (z.B. beim Heben von Patienten)			279	Schwä_35	Schwächen_54	Quartalsgespräche mit Dr. Waurick zu bwl-lastig, wenig Anerkennung					Schwä_35	Schwächen_54	Quarterly discussions with Dr. Waurick too business-heavy, little recognition
345	Ressourcen_Geräte_09	Teilweise veraltet (z. B. Beatmungsgeräte)		17	33	Zusamm_4	Zusammenarbeit_Hierarchien_04	z.T. hierarchisch (ältere Kollegen, situationsbedingt)	- klarer direktiver Führungsstil - hierarchische Struktur - Ansprechperson/Chef erreichbar (positiv) und Unterstützung durch Leitung	Führung		17	Zusamm_4	Zusammenarbeit_Hierarchien_04	partly hierarchical (older colleagues, depending on the situation)	- clear directive leadership style - hierarchical structure - contact person/boss accessible (positive) and support by management	Management
346	Ressourcen_Geräte_10	Schlechter Umgang mit Geräten			38	Zusamm_6	Zusammenarbeit_Hierarchien_23	Klinikleitung teilweise kurz angebunden					Zusamm_6	Zusammenarbeit_Hierarchien_23	Clinic management partly briefly connected
347	Ressourcen_Geräte_11	Sinkende Quantität			380	Stärk_44	Stärken_23	Rotation					Stärk_44	Stärken_23	Rotation
348	Ressourcen_Geräte_12	Sinkende Qualität			383	Zusam_74	Zusammenarbeit_Hierarchien_10	Chef ist immer ansprechbar					Zusam_74	Zusammenarbeit_Hierarchien_10	Chef is always responsive
349	Ressourcen_Geräte_13	Schlechte Wartung			385	Zusam_75	Zusammenarbeit_Technischer_Dienst_01	gut, reibungslos (technischer Dienst)					Zusam_75	Zusammenarbeit_Technischer_Dienst_01	good, smooth (technical service)
350	Ressourcen_Geräte_14	z.T. lange Wartezeiten bei Ultraschallgeräten			367	Stärk_38	Stärken_48	schriftliche Verfahrensanweisungen					Stärk_38	Stärken_48	Written procedural instructions
351	Ressourcen_Geräte_15	z.T. schlechte Ausstattung			333	Zusam_64	Zusammenarbeit_Hierarchien_14	Klare Hierarchie und direktiver Führungsstil notwendig (Sicherheitsgründe)					Zusam_64	Zusammenarbeit_Hierarchien_14	Clear hierarchy and directive management style necessary (security reasons)
352	Ressourcen_finanzielle_Mittel_01	Jederzeit sichergestellt/gut			134	Zusam_23	Zusammenarbeit_Hierarchien_24	Sehr heterogen je nach Klinikdirektor (Stimmung wird durch Oberärzte übernommen)					Zusam_23	Zusammenarbeit_Hierarchien_24	Very heterogeneous depending on the clinic director (mood is taken over by senior physicians)
353	Ressourcen_finanzielle_Mittel_02	Fehlende Kostenübernahme bei Fortbildungen			291	Schwä_47	Schwächen_41	Führungskräfte gehen unzureichend auf Mitarbeiter ein					Schwä_47	Schwächen_41	Managers do not respond adequately to employees
354	Ressourcen_finanzielle_Mittel_03	Ungleiche Verteilung auf Geräte und Material			297	Schwä_53	Schwächen_34	Klinikführung - "Van Aken System"					Schwä_53	Schwächen_34	Clinic tour - "Van Aken System"
355	Ressourcen_finanzielle_Mittel_04	EUR-Kontingent für WB nutzen für MA			137	Einar_18	Einarbeitung_ausl._Mitarbeiter_09	Kündigungen durch Sprachbarrieren					Einar_18	Einarbeitung_ausl._Employee_09	Terminations due to language barriers
356	Ressourcen_finanzielle_Mittel_05	Rational			138	Stärke_5	Stärken_02	Zugang zu Ansprechpartnern					Stärke_5	Stärken_02	Access to contact persons
357	Ressourcen_finanzielle_Mittel_06	Finanzielle Mittel für WB ermöglichen			121	Stärken_	Stärken_13	Betreuung/Unterstützung durch Leitung					Stärken_	Stärken_13	Supervision/support by management
358	Ressourcen_finanzielle_Mittel_07	Im Vergleich eher mäßig			299	Schwä_55	Schwächen_30	Betriebsblindheit - gerade auf Führungsebene					Schwä_55	Schwächen_30	Operational blindness - especially at management level
359	Ressourcen_finanzielle_Mittel_08	Ungleiche Verteilung finanzieller Mittel			225	Zusam_28	Zusammenarbeit_Hierarchien_18	Chef lässt OÄ Entscheidungsfreiheit					Zusam_28	Zusammenarbeit_Hierarchien_18	Boss leaves OÄ freedom of choice
360	Ressourcen_finanzielle_Mittel_09	Geringere Förderung Klinische Forschung			232	Zusam_35	Zusammenarbeit_Hierarchien_12	FK/OÄ übernehmen Verantwortung (Führen durch schwierige Situationen)					Zusam_35	Zusammenarbeit_Hierarchien_12	FK/OÄ take responsibility (leading through difficult situations)
361	Ressourcen_finanzielle_Mittel_10	Langwierige und unwahrscheinliche Umsetzung			125	Stärke_4	Stärken_35	gutes Verhältnis zu Prof. Van Aken					Stärke_4	Stärken_35	good relationship with Prof. Van Aken
362	Einarbeitung_01	Tutorenkonzept etabliert und gut			344	Stärk_24	Stärken_07	Rennomierter Chef					Stärk_24	Stärken_07	Renowned boss
363	Einarbeitung_02	sehr schnelle Verantwortungsübertragung			118	Schwä_34	Schwächen_71	Umgang mit Generation Y					Schwä_34	Schwächen_71	Dealing with Generation Y
364	Einarbeitung_03	Wenig Feedback aufgrund Zeitmangel		18	227	Zusam_30	Zusammenarbeit_Hierarchien_16	Unklare Rollendefinition	- Kommunikation, Umgangston (verbesserungswürdig) - z.T. gute Kommunikation - z.T. Sprachbarrieren	Kommunikation		18	Zusam_30	Zusammenarbeit_Hierarchien_16	Unclear role definition	- Communication, tone (in need of improvement)- partly good communication- partly language barriers	Communication
365	Einarbeitung_04	Strukturiert			72	Schwä_18	Schwächen_62	Umgangston älterer Ober-/Fachärzte					Schwä_18	Schwächen_62	Tone of older senior physicians/specialists
366	Einarbeitung_05	Hohe Lernkurve in der Anästhesie			229	Zusam_32	Zusammenarbeit_Hierarchien_13	Schlechter Umgangston					Zusam_32	Zusammenarbeit_Hierarchien_13	Poor tone
367	Einarbeitung_06	Aufgrund personeller Engpässe verschlechtert			236	Zusam_39	Zusammenarbeit_Hierarchien_06	Guter Umgangston					Zusam_39	Zusammenarbeit_Hierarchien_06	Good tone
368	Einarbeitung_07	Fehlende organisatorische Einarbeitung			248	Zusam_51	Zusammenarbeit_Verwaltung_09	Schlechte Kommunikation					Zusam_51	Zusammenarbeit_Verwaltung_09	Poor communication
369	Einarbeitung_08	Einarbeitung anhand einer Checkliste gut (vgl. Intensivstation)			254	Zusam_57	Zusammenarbeit_Pflegende_14	Schlechte Abstimmung					Zusam_57	Zusammenarbeit_Pflegende_14	Poor coordination
370	Einarbeitung_09	Gute Einarbeitung (ausreichend lang, individuell)			256	Zusam_59	Zusammenarbeit_Pflegende_08	Sprachbarrieren					Zusam_59	Zusammenarbeit_Pflegende_08	Language barriers
371	Einarbeitung_10	Fehlendes Personal zu Lasten Einarbeitung (weniger Verantwortung, flache Lernkurve, OA und FA übernehmen Aufgaben der Assistenten)			302	Schwä_58	Schwächen_29	Kommunikation und Organisation zu groß					Schwä_58	Schwächen_29	Communication and organization too big
372	Einarbeitung_11	Keine Einarbeitung gehabt (weil vorher PJ´ler im UKM)			381	Proze_15	Prozesse_14	Gute Absprache mit internem Transportdienst					Proze_15	Prozesse_14	Good agreement with internal transport service
373	Einarbeitung_12	Weiß nichts von Einarbeitungsprogramm			384	Proze_16	Prozesse_13	Gute Kommunikation mit OP- und Anästhesiepflege					Proze_16	Prozesse_13	Good communication with surgical and anesthesia care
374	Einarbeitung_13	Simulationen im Studienhospital sollten dokumentiert werden			222	Zusam_25	Zusammenarbeit_andere_Kliniken_Bereiche_03	Rauer/nicht wertschätzender Umgangston					Zusam_25	Zusammenarbeit_andere_Kliniken_Bereiche_03	Rough/non-appreciative tone
375	Einarbeitung_14	Geräteschulung fehlt		19	119	Prozesse	Prozesse_08	Gute OP-Planung	- Planung und Organisation z.T. gut (OP-Planung, Ortopädie) - effiziente Organisationstrukturen - jedoch fehlende Kontrolle	Planung und Organisation		19	Processes	Prozesse_08	Good OR planning	- Planning and organization partly good (OR planning, orthopaedics)- efficient organizational structures- but lack of control	Planning and organization
376	Einarbeitung_15	Keine richtige Einarbeitung erhalten			116	Schwä_33	Schwächen_72	Eigenleben der Klinik (z.B. eigene Email-Adressen) statt Nutzung Verwaltung					Schwä_33	Schwächen_72	Independent life of the clinic (e.B own email addresses) instead of use administration
377	Einarbeitung_16	Assistenzärzte kennen sich weniger in Bereichen aus			117	Gründ_15	Gründe_Verlassen_34	Lange OP-Laufzeiten					Gründ_15	Gründe_Verlassen_34	Long operating times
378	Einarbeitung_17	Komplette organisatorische Einarbeitung zu zeitintensiv			69	Schwä_16	Schwächen_63	Fehlende Kontrolle von Delegation					Schwä_16	Schwächen_63	Lack of control of delegation
379	Einarbeitung_18	Learning by Doing			57	Schwä_12	Schwächen_24	Fehlende Supervision					Schwä_12	Schwächen_24	Lack of supervision
380	Einarbeitung_19	Gute Einarbeitung für Assistenzärzte			58	Schwä_13	Schwächen_64	Örtliche Dezentralität					Schwä_13	Schwächen_64	Local decentralisation
381	Einarbeitung_20	Kollidierende Dienste verhindern oft Mitlaufen von Mentoren			41	Zusamm_8	Zusammenarbeit_Verwaltung_16	Infopoint-Zeiten während der Arbeitszeit					Zusamm_8	Zusammenarbeit_Verwaltung_16	Infopoint times during working hours
382	Einarbeitung_21	Hoher Enarbeitungsbedarf durch Fluktuation			44	Gründe_9	Gründe_Verlassen_04	Fehlende Nischen / Spezialisierungen					Gründe_9	Gründe_Verlassen_04	Lack of niches / specializations
383	Einarbeitung_22	Angebot vieler freiwilliger Möglichkeiten (Leitfäden etc.)			40	Zusamm_7	Zusammenarbeit_Verwaltung_03	Schlechte Erreichbarkeit					Zusamm_7	Zusammenarbeit_Verwaltung_03	Poor accessibility
384	Einarbeitung_ausl._Mitarbeiter_01	Fehlende Wertschätzung und Unterstützung			22	Zusammen	Zusammenarbeit_Pflegende_19	Pflegendienstleitungen mit unrealistischen Planungen					Together	Zusammenarbeit_Pflegende_19	Nursing services with unrealistic planning
385	Einarbeitung_ausl._Mitarbeiter_02	Sprachbarrieren untergraben Kompetenz und erschweren Zusammenarbeit			128	Prozes_3	Prozesse_18	Aus Oberarztsicht gut (Monats-/Tagesverteiler)					Prozes_3	Prozesse_18	Good from a senior physician's point of view (monthly/daily distributor)
386	Einarbeitung_ausl._Mitarbeiter_03	Kulturelle Unterschiede (Umgang mit Frauen, Pünktlichkeit)			126	Prozes_2	Prozesse_07	Stationsarztmodell als Erfolgsmodell					Prozes_2	Prozesse_07	Ward physician model as a successful model
387	Einarbeitung_ausl._Mitarbeiter_04	Mentalitätsproblem: Arbeiten langsamer/anders, Zusammenarbeit mit Frauen schwierig			354	Proze_14	Prozesse_10	Gute Prozesse und Planung in Orthopädie					Proze_14	Prozesse_10	Good processes and planning in orthopaedics
388	Einarbeitung_ausl._Mitarbeiter_05	Unzureichende Einarbeitung			351	Stärk_27	Stärken_44	Effiziente medizinische Arbeitsorganisation					Stärk_27	Stärken_44	Efficient medical work organization
389	Einarbeitung_ausl._Mitarbeiter_06	Existenz spezieller Einarbeitung nicht bekannt			361	Stärk_32	Stärken_43	Effiziente Organisationsstruktur					Stärk_32	Stärken_43	Efficient organizational structure
390	Einarbeitung_ausl._Mitarbeiter_07	Insgesamt gute Einarbeitung			363	Stärk_34	Stärken_46	Hohe OP-Auslastung					Stärk_34	Stärken_46	High OR utilization
391	Einarbeitung_ausl._Mitarbeiter_08	Sprachbarrieren vorhanden, aber nicht akut			387	Proze_17	Prozesse_06	Standard Operating Processes					Proze_17	Prozesse_06	Standard Operating Processes
392	Einarbeitung_ausl._Mitarbeiter_09	Kündigungen durch Sprachbarrieren			337	Prozes_9	Prozesse_11	Wochenverteiler					Prozes_9	Prozesse_11	Weekly distributor
393	Einarbeitung_ausl._Mitarbeiter_10	Geringer Anteil an ausländischen Kollegen
394	Einarbeitung_ausl._Mitarbeiter_11	Vergleichsweise gute Deutschkenntnisse
395	Einarbeitung_ausl._Mitarbeiter_12	Teilweise geringere Qualifizierung
396	Einarbeitung_ausl._Mitarbeiter_13	Häufigere Kündigungen aufgrund Umgang mit Frauen spürbar
397	Einarbeitung_ausl._Mitarbeiter_14	Verpflichtende Englischkurse einführen
398	Einarbeitung_ausl._Mitarbeiter_15	Personalmangel verhindert Individuelle Einarbeitung

## Sheet: negative statements pre
Name			positiv = 1 negativ = 2 neutral = 0	Subject P1	Subject P2	Subject P3	Subject P4	Subject P5	Subject P6	Subject P7	Subject P8	Subject P9	Subject P10	Subject P11	Subject P12	Subject P13	Subject P14	Subject P15	Subject P16	Subject P17	Subject P18	Subject P19	Subject P20	380
Statements	Survey section	Topic																						gesamt
Hohe Arbeits-/Dienstbelastung (fehlende WLB)	Gründe Verlassen	Arbeitsaufkommen	2	1	1	1		1	1		1		1	1	1	1	1	1	1	1	1	1		16					0
zu wenig Personal/weiterer Personalaufbau	Ressourcen Personal	Personalausstattung	2			1	1	1	1		1		1	1	1	1	1		1	1	1	1	1	15					0
Geringerer Verdienst	Gründe Verlassen	Verdienst	2	1	1		1	1	1	1	1			1	1		1			1	1			12
fehlende, intransparente Karriereperspektiven/Rotationen	Gründe Verlassen	Karriere	2	1	1	1				1			1				1	1	1	1	1	1		11
Fehlende langfriste Einsatzgebiete, fehlendes Zuhause	Gründe Verlassen	Dienstplanung	2		1	1		1			1	1	1	1							1		1	9
Urlaubsplanung	Schwächen	Urlaubsvergabe	2	1			1		1	1			1			1		1	1		1			9
zu kurze Rotationszeiten	Schwächen	Dienstplanung	2					1		1				1				1			1		1	6
langsam	Zusammenarbeit technischer Dienst	Technischer Dienst	2		1		1							1				1		1			1	6
komplex	Dienstplanung	Dienstplanung	2			1			1		1							1	1					5
Kulturelle Unterschiede (Umgang mit Frauen, Pünktlichkeit)	Einarbeitung ausl. Mitarbeiter	Kultur	2	1	1		1					1		1										5
geringer Austausch zwischen Fachärzten, fehlendes "Wir"-Gefühl	Schwächen	Kultur	2		1	1			1				1				1							5
Zu wenig Personal (in allen Bereichen)	Schwächen	Personalausstattung	2				1						1						1	1	1			5
Sinkende Quantität	Ressourcen Geräte	Ressourcen	2							1									1	1	1		1	5
Teilweise veraltet (z. B. Beatmungsgeräte)	Ressourcen Geräte	Ressourcen	2	1			1			1				1							1			5
Jahresurlaub kann nicht genommen werden	Urlaubsplanung	Urlaubsvergabe	2													1			1	1	1	1		5
fehlender Servicegedanke	Zusammenarbeit Verwaltung	Verwaltung	2				1	1											1	1	1			5
hohe Arbeits-/Dienstbelastung	Gründe Verlassen	Arbeitsaufkommen	2					1					1			1				1				4
fehlender Abgleich von Kompetenzen/Fähigkeiten und Diensten (Folge: unsichere, jüngere Kollegen)	Dienstplanung	Dienstplanung	2	1							1						1	1						4
kurzfristige Freigabe	Dienstplanung	Dienstplanung	2					1											1	1	1			4
Sprachbarrieren untergraben Kompetenz und erschweren Zusammenarbeit	Einarbeitung ausl. Mitarbeiter	Einarbeitung	2								1			1		1			1					4
Klinik als Dienstleister - muss immer funktionieren, alles wird möglich gemacht	Schwächen	Ertragsorientierung	2				1							1	1					1				4
sinkende Qualifikation	Zusammenarbeit Pflegende	Pflege	2			1	1							1	1									4
unstrukturierte Weiterbildung	Schwächen	Qualität Fort-/Weiterbildung	2	1				1													1		1	4
bürokratisch seit Personalwechsel	Zusammenarbeit technischer Dienst	Technischer Dienst	2		1		1												1				1	4
Ferienzeiten problematisch	Urlaubsplanung	Urlaubsvergabe	2		1	1		1										1						4
zu kurze Rotationszeiten	Dienstplanung	Dienstplanung	2		1								1										1	3
viel zu kurzfristig	Dienstplanung	Dienstplanung	2		1		1	1																3
teilweise geringere Qualifizierung	Einarbeitung ausl. Mitarbeiter	Einarbeitung	2							1	1												1	3
Geringe Vereinbarkeit von Beruf und Familie	Gründe Verlassen	Familie und Beruf	2		1				1		1													3
Fehlende Wertschätzung	Gründe Verlassen	Kultur	2		1									1								1		3
Sinkende Qualifikation der Mitarbeiter	Schwächen	Personalausstattung	2		1	1								1										3
Unerfahrenheit des Pflegepersonals - schlecht qualifiziert	Zusammenarbeit Pflegende	Pflege	2			1								1	1									3
Fehlende Nischen / Spezialisierungen	Gründe Verlassen	Unterstützung Fortbildung	2		1					1									1					3
intransparent (Verwaltung)	Zusammenarbeit Verwaltung	Verwaltung	2					1											1		1			3
Fachärzte als Lückebüßer	Gründe Verlassen	Arbeitsaufkommen	2					1												1				2
Belastende Bereitschaftsdienste	Schwächen	Arbeitsaufkommen	2					1															1	2
Kontinuität der Rotation in Anästhesie-Sprechstunde fehlt	Dienstplanung	Dienstplanung	2	1														1						2
unzuverlässig, unverbindlich	Dienstplanung	Dienstplanung	2				1									1								2
Fehlende organisatorische Einarbeitung	Einarbeitung	Einarbeitung	2	1																1				2
Vielzahl von Diensten und Arbeitszeiten	Gründe Verlassen	Ertragsorientierung	2							1						1								2
Familienfreundlichkeit kommt zu kurz	Schwächen	Familie und Beruf	2									1					1							2
Karriereperspektiven (ohne Habilitation keine OÄ-Stelle)	Gründe Verlassen	Karriere	2														1		1					2
fehlende, intransparente Karriereperspektiven	Schwächen	Karriere	2		1									1										2
fehlende Wertschätzung von Pflegenden für Ärzte	Zusammenarbeit Pflegende	Kooperation	2					1									1							2
Größe der Klinik, fehlendes "Wir"-Gefühl	Gründe Verlassen	Kultur	2								1		1											2
Wenig Wertschätzung	Schwächen	Kultur	2										1				1							2
sinkende Qualifikation	Ressourcen Personal	Personalausstattung	2	1																	1			2
Sinkende Anzahl Pflegende	Schwächen	Personalausstattung	2		1			1																2
Hohe Fluktuation	Schwächen	Personalausstattung	2													1						1		2
Einsatzbereiche nicht auf Qualifikation/Ausbildungsstand zugeschnitten (Niveau zu hoch)	Gründe Verlassen	Qualität Fort-/Weiterbildung	2							1										1				2
Schlechte Wartung	Ressourcen Geräte	Ressourcen	2																1	1				2
Schlechter Umgang mit Geräten	Ressourcen Geräte	Ressourcen	2																1	1				2
Sinkende Qualität	Ressourcen Geräte	Ressourcen	2																1	1				2
teilweise fehlende Beatmungsgeräte	Ressourcen Geräte	Ressourcen	2		1									1										2
Fehlende Kostenübernahme bei Fortbildungen	Ressourcen finanzielle Mittel	Unterstützung Fortbildung	2															1	1					2
Unbefriedigende Urlaubsplanung	Gründe Verlassen	Urlaubsvergabe	2										1							1				2
Urlaubs- und Fortbildungs- Einsatzwünsche werden untergeordnet	Schwächen	Urlaubsvergabe	2				1						1											2
großes Problem	Urlaubsplanung	Urlaubsvergabe	2																1				1	2
komplex	Urlaubsplanung	Urlaubsvergabe	2			1													1					2
Urlaub muss zu früh eingereicht werden	Urlaubsplanung	Urlaubsvergabe	2																	1	1			2
insb. für Familien schwierig	Urlaubsplanung	Urlaubsvergabe	2		1												1							2
intransparent (Urlaubsplanung)	Urlaubsplanung	Urlaubsvergabe	2					1											1					2
träge, zu kurzfristige Freigabe (Urlaubsplanung)	Urlaubsplanung	Urlaubsvergabe	2							1						1								2
schlechte Kommunikation	Zusammenarbeit Verwaltung	Verwaltung	2												1		1							2
schlechte Erreichbarkeit	Zusammenarbeit Verwaltung	Verwaltung	2							1											1			2
10 Stunden Tage werden kritisiert	Schwächen	Arbeitsaufkommen	2					1																1
zu große Anzahl an Diensten/Aufgaben	Schwächen	Arbeitsaufkommen	2				1																	1
hohe Flexibilität gefordert	Gründe Verlassen	Arbeitszeitflexibilisierung	2																		1			1
geringe Flexibilisierung der Arbeitszeit	Schwächen	Arbeitszeitflexibilisierung	2	1																				1
Überstunden können nicht abgefeiert werden	Schwächen	Arbeitszeitflexibilisierung	2	1																				1
autarke Dienstplanung durch Kliniken/Klinikdirektoren	Dienstplanung	Dienstplanung	2									1												1
Dienstmodell passt nicht mehr zu längeren Saallaufzeiten	Dienstplanung	Dienstplanung	2		1																			1
fehlende kurzfristige Flexibilität	Dienstplanung	Dienstplanung	2						1															1
fehlende Routine aufgrund hohem Personalwechsel	Dienstplanung	Dienstplanung	2		1																			1
fehlende Softwareunterstützung	Dienstplanung	Dienstplanung	2																1					1
Frühzeitige Planung im Konflikt zu hohem Änderungsbedarf	Dienstplanung	Dienstplanung	2					1																1
Hohe Belastung des Dienstplaners	Dienstplanung	Dienstplanung	2																1					1
langfristige Planung nicht möglich	Dienstplanung	Dienstplanung	2		1																			1
Schwierige Koordination	Dienstplanung	Dienstplanung	2			1																		1
überreizter Verteiler	Dienstplanung	Dienstplanung	2						1															1
Vertretungen schwierig zu realisieren	Dienstplanung	Dienstplanung	2																	1				1
muss immer überprüft werden - Eigenverantwortung	Dienstplanung	Dienstplanung	2													1								1
zeitaufwendig	Dienstplanung	Dienstplanung	2																1					1
undurchsichtig	Dienstplanung	Dienstplanung	2																1					1
Fehlender "fester Platz"	Gründe Verlassen	Dienstplanung	2													1								1
Komplexe, kurzfristige Personaleinsatzplanung	Schwächen	Dienstplanung	2						1															1
Einsatzplanung/Dienstplanung	Schwächen	Dienstplanung	2							1														1
Pflegendienstleitungen mit unrealistischen Planungen	Zusammenarbeit Pflegende	Dienstplanung	2		1																			1
Geräteschulung fehlt	Einarbeitung	Einarbeitung	2													1								1
Mitlaufen von Mentoren funktioniert oft nicht wegen kollidierender Dienste	Einarbeitung	Einarbeitung	2					1																1
Assistenzärzte kennen sich weniger in Bereichen aus	Einarbeitung	Einarbeitung	2																			1		1
Fluktuation ist Problem (mehr Einarbeitungsbedarf)	Einarbeitung	Einarbeitung	2					1																1
keine richtige Einarbeitung erhalten	Einarbeitung	Einarbeitung	2																		1			1
fehlendes Personal zu Lasten Einarbeitung (weniger Verantwortung, flache Lernkurve, OA und FA übernehmen Aufgaben der Assistenten)	Einarbeitung	Einarbeitung	2	1																				1
Sprachbarrieren haben zu Kündigungen geführt	Einarbeitung ausl. Mitarbeiter	Einarbeitung	2																	1				1
Mentalitätsproblem: Arbeiten langsamer/anders, Zusammenarbeit mit Frauen schwierig	Einarbeitung ausl. Mitarbeiter	Einarbeitung	2									1												1
Zu geringe Einarbeitungszeit	Schwächen	Einarbeitung	2					1																1
Problematische Dienstzeiten (z.B. 10-19 Uhr) für Famile	Dienstplanung	Ertragsorientierung	2										1											1
lange OP-Laufzeiten	Gründe Verlassen	Ertragsorientierung	2									1												1
trotz Personalwachstum, Forderung nach 100% Auslastung	Ressourcen Personal	Ertragsorientierung	2									1												1
Sinkende Qualität der Anästhesie durch erhöhten Leistungsdruck seitens UKM	Schwächen	Ertragsorientierung	2																1					1
Steigende Wirtschaftsorientierung (statt Patientenorientierung)	Schwächen	Ertragsorientierung	2																			1		1
Quartalsgespräche mit Dr. Waurick zu bwl-lastig, wenig Anerkennung	Schwächen	Ertragsorientierung	2																			1		1
Ausweitung der OP-Zeiten	Schwächen	Ertragsorientierung	2																			1		1
Mehr Einsatzbereitschaft und Ergebnisorientierung gewünscht	Zusammenarbeit Pflegende	Ertragsorientierung	2																				1	1
ertratgsorientiert (trotz weniger Ärzte mehr OPs)	Zusammenarbeit Verwaltung	Ertragsorientierung	2																	1				1
fehlende Freizeit	Gründe Verlassen	Familie und Beruf	2																	1				1
Fehlende Lebensarbeitsperspektive	Gründe Verlassen	Familie und Beruf	2																1					1
Fehlende Planungssicherheit - Soziales Leben kaum möglich	Gründe Verlassen	Familie und Beruf	2												1									1
Fehlende Kontrolle von Delegation	Schwächen	Führung	2				1																	1
Rollendefinition ist nicht klar	Zusammenarbeit Hierarchien	Führung	2														1							1
Klinikleitung teilweise kurz angebunden	Zusammenarbeit Hierarchien	Führung	2							1														1
fehlende Perspektiven für Pflegende	Zusammenarbeit Pflegende	Karriere	2																			1		1
Fehlende Transparenz innerhalb und zwischen den Kliniken	Schwächen	Kooperation	2														1							1
Operateure spielen Anästhesisten gegeneinander aus	Schwächen	Kooperation	2																	1				1
Stimmung zwischen Anästhesie und Operateuren	Schwächen	Kooperation	2																1					1
Probleme aufgrund unterschiedlicher Ziele von OÄ und FÄ	Zusammenarbeit Hierarchien	Kooperation	2														1							1
teilweise unkollegialer Umgang mit Anästhesie-Assistenten durch Ärzte anderer Bereiche	Zusammenarbeit Hierarchien	Kooperation	2																		1			1
Zusammenarbeit in Chirurgie teilweise nicht so gut	Zusammenarbeit Hierarchien	Kooperation	2											1										1
kein gegenseitiges Wohlfühlen	Zusammenarbeit Pflegende	Kooperation	2					1																1
Teilweise Ausnutzung von Stellenunterschieden (andere auflaufen lassen)	Zusammenarbeit Pflegende	Kooperation	2													1								1
Fehlende Wertschätzung und Unterstützung (werden belächelt)	Einarbeitung ausl. Mitarbeiter	Kultur	2																				1	1
häufigere Kündigungen aufgrund Umgang mit Frauen spürbar	Einarbeitung ausl. Mitarbeiter	Kultur	2									1												1
Fehlende Identifikation mit der Klinik	Gründe Verlassen	Kultur	2														1							1
Fehlende Anreize für Mitarbeiter	Schwächen	Kultur	2														1							1
Umgang mit Generation Y	Schwächen	Kultur	2									1												1
Umgangston älterer Ober-/Fachärzte	Schwächen	Kultur	2				1																	1
Eigenleben der Klinik (z.B. eigene Email-Adressen) statt Nutzung Verwaltung	Schwächen	Kultur	2									1												1
sinkende Mitarbeiterzufriedenheit	Schwächen	Kultur	2					1																1
Einzelkämpfer	Schwächen	Kultur	2				1																	1
Fehlendes positives Feedback (Fokus auf Schwächen)	Schwächen	Kultur	2														1							1
Kommunikation und Organisation - zu groß	Schwächen	Kultur	2												1									1
rauer/nicht wertschätzender Umgangston	Zusammenarbeit andere Kliniken/Bereiche	Kultur	2											1										1
schlechteres Klima im Zentral-OP	Zusammenarbeit andere Kliniken/Bereiche	Kultur	2				1																	1
rein medizinischer, nicht persönlicher Kontakt zwischen Assistenzärzten und Oberärzten	Zusammenarbeit Hierarchien	Kultur	2			1																		1
unregelmäßiger Kontakt	Zusammenarbeit Hierarchien	Kultur	2			1																		1
Vermehrte Kritik und Beschwerde bei Fehlern von Fachärzten	Zusammenarbeit Hierarchien	Kultur	2																1					1
teilweise hierarchisch (ältere Kollegen, je nach Situation)	Zusammenarbeit Hierarchien	Kultur	2			1																		1
Normalstationen: heterogen, geringe Wertschätzung der Pflegenden seitens Ärzten	Zusammenarbeit Pflegende	Kultur	2									1												1
weniger Delegation/Vertrauen in Pflegende	Zusammenarbeit Pflegende	Kultur	2				1																	1
fehlende Wertschätzung von Ärzten für Pflegende	Zusammenarbeit Pflegende	Kultur	2					1																1
hohe Fluktuation als Kernproblem	Dienstplanung	Personalausstattung	2		1																			1
aufgrund personeller Engpässe verschlechtert	Einarbeitung	Personalausstattung	2	1																				1
individuelle Einarbeitung aufgrund Personalmangels nicht möglich	Einarbeitung ausl. Mitarbeiter	Personalausstattung	2										1											1
schwierige Bindung von Fachärzten	Gründe Verlassen	Personalausstattung	2	1																				1
Datenspezialist für Auswertungen fehlt	Ressourcen Personal	Personalausstattung	2				1																	1
fehlendes Reinigungspersonal (Ärzte müssen übernehmen)	Ressourcen Personal	Personalausstattung	2		1																			1
zu wenig Erfahrung (Ärzte)	Ressourcen Personal	Personalausstattung	2											1										1
sinkende Qualifikation (Pflegende)	Ressourcen Personal	Personalausstattung	2												1									1
Personalmangel Pflege	Ressourcen Personal	Personalausstattung	2												1									1
Mitarbeiterressourcen (Gewinnung- und Bindung Fachärzte, Personalplanung)	Schwächen	Personalausstattung	2								1													1
Ausfälle (z. B. Krankheit) können schlecht kompensiert werden	Schwächen	Personalausstattung	2					1																1
Loyalität zum UKM sollte erhöht werden	Zusammenarbeit Pflegende	Pflege	2																				1	1
keine strukturierte Weiterbildung	Gründe Verlassen	Qualität Fort-/Weiterbildung	2								1													1
Rückkehr in ZOP nach Intensiv-WB nicht attraktiv	Gründe Verlassen	Qualität Fort-/Weiterbildung	2													1								1
Klinische Forschung wird weniger gefördert	Ressourcen finanzielle Mittel	Qualität Fort-/Weiterbildung	2														1							1
keine einheiltichen Vorgehensweisen und Standards	Schwächen	Qualität Fort-/Weiterbildung	2												1									1
Forschung - nachlassende Reputation	Schwächen	Qualität Fort-/Weiterbildung	2																1					1
Fehlende Supervision (u.a. aufgrund von Dezentralität)	Schwächen	Qualität Fort-/Weiterbildung	2						1															1
Fachärzte als Lückenstopfer (WB bleibt auf der Strecke)	Schwächen	Qualität Fort-/Weiterbildung	2													1								1
Katastrophale Arbeitzeiten	Schwächen	Rahmenbedingungen	2																1					1
keine festen Pausenregelungen	Schwächen	Rahmenbedingungen	2																		1			1
langsame, starre Strukturen (z.B. Neuanschaffungen)	Schwächen	Rahmenbedingungen	2		1																			1
Lautstärke/Unruhe im OP ist gestiegen (zu Lasten der Patienten)	Schwächen	Rahmenbedingungen	2															1						1
Örtliche Dezentralität	Schwächen	Rahmenbedingungen	2						1															1
im Vergleich eher mäßig	Ressourcen finanzielle Mittel	Ressourcen	2														1							1
langwierige und unwahrscheinliche Umsetzung	Ressourcen finanzielle Mittel	Ressourcen	2																1					1
ungleiche Verteilung der finanziellen Mittel	Ressourcen finanzielle Mittel	Ressourcen	2														1							1
teilweise lange Wartezeiten bei Ultraschallgeräten	Ressourcen Geräte	Ressourcen	2							1														1
zum Teil schlechte Ausstattung	Ressourcen Geräte	Ressourcen	2					1																1
teilweise fehlende Monitore	Ressourcen Geräte	Ressourcen	2											1										1
lange Bestelldauer	Ressourcen Material	Ressourcen	2												1									1
Sparkultur bemerkbar	Zusammenarbeit technischer Dienst	Technischer Dienst	2												1									1
Fehlende adäquate Nachbesetzung (insb. medizinisch technishcer Dienst)	Ressourcen Personal	Technischer Dienst	2						1															1
Qualität verbesserungswürdig	Zusammenarbeit technischer Dienst	Technischer Dienst	2				1																	1
Fehlende finanzielle Unterstützung bei Fortbildungen	Fortbildung	Unterstützung Fortbildung	2											1										1
Prozess bei Zusatzqualifikation nicht nachvollziehbar	Fortbildung	Unterstützung Fortbildung	2																				1	1
fehlende finanzielle Unterstützung bei Fortbildungen	Schwächen	Unterstützung Fortbildung	2	1																				1
Sinkende Spezialisierungen und Innovationen	Schwächen	Unterstützung Fortbildung	2											1										1
Fortbildungsurlaub schwierig durchzubringen	Fortbildung	Urlaubsvergabe	2											1										1
Urlaubsbuchungen ohne vorherige Genehmigung (ohne Konsequenzen)	Schwächen	Urlaubsvergabe	2						1															1
fehlende Freistellung für Fortbildung	Schwächen	Urlaubsvergabe	2	1																				1
fehleranfällig	Urlaubsplanung	Urlaubsvergabe	2																1					1
Keine persönliche Rücksprache sondern Zettel im Postfach (bzgl. Anträge)	Urlaubsplanung	Urlaubsvergabe	2																			1		1
Seit Einführung StUKo noch schwieriger	Urlaubsplanung	Urlaubsvergabe	2																	1				1
Urlaubsanträge werden zum Teil abgelehnt	Urlaubsplanung	Urlaubsvergabe	2																			1		1
kein Weiterbildungsurlaub	Urlaubsplanung	Urlaubsvergabe	2																	1				1
längerer Urlaub schwierig	Urlaubsplanung	Urlaubsvergabe	2													1								1
unflexibel	Urlaubsplanung	Urlaubsvergabe	2	1																				1
sehr langfristige Einreichung	Urlaubsplanung	Urlaubsvergabe	2																		1			1
schlechte Bezahlung der Dienste	Schwächen	Verdienst	2					1																1
Drittmittelprozesse sind unbefriedigend	Zusammenarbeit Verwaltung	Verwaltung	2														1							1
Fachärzte sind unzufrieden	Zusammenarbeit Verwaltung	Verwaltung	2															1						1
fehlender Dialog zwischen Verwaltung und Klinik	Zusammenarbeit Verwaltung	Verwaltung	2									1												1
Infopoint-Zeiten während der Arbeitszeit	Zusammenarbeit Verwaltung	Verwaltung	2							1														1
bürokratisch	Zusammenarbeit Verwaltung	Verwaltung	2								1													1

## Sheet: positive statements pre
Name			positiv = 1 negativ = 2 neutral = 0	Subject P1	Subject P2	Subject P3	Subject P4	Subject P5	Subject P6	Subject P7	Subject P8	Subject P9	Subject P10	Subject P11	Subject P12	Subject P13	Subject P14	Subject P15	Subject P16	Subject P17	Subject P18	Subject P19	Subject P20	223
Stärken der Klinik	Survey section	Topic																						gesamt
Gute Zusammenarbeit - Kollegial (Pflegende)	Zusammenarbeit Pflegende	Pflege	1		1	1	1				1		1	1	1	1	1	1	1	1	1	1	1	15
Gute Zusammenarbeit (Hierarchien)	Zusammenarbeit Hierarchien	Führung	1	1			1	1	1	1			1	1		1	1	1	1	1	1	1		14
Breites Spektrum	Stärken	Qualität Fort-/Weiterbildung	1		1	1		1	1	1	1		1	1		1	1	1		1	1	1		14
Fachliche Expertise (state of the art - modern), Kompetenz	Stärken	Qualität Fort-/Weiterbildung	1			1	1		1					1	1		1	1	1			1	1	10
Kollegialität und Teamklima	Stärken	Kultur	1		1				1	1									1	1	1	1		7
Hoher Lerneffekt - gute Weiterbildung (praktisch orientiert)	Stärken	Qualität Fort-/Weiterbildung	1	1			1	1		1							1						1	6
gute Einarbeitung (ausreichend lang und individuell)	Einarbeitung	Einarbeitung	1							1				1				1	1			1		5
Strukturiert	Einarbeitung	Einarbeitung	1		1								1	1	1				1					5
Flache Hierarchien	Zusammenarbeit Hierarchien	Führung	1	1						1			1			1		1						5
Abwechslung	Stärken	Qualität Fort-/Weiterbildung	1						1					1				1		1		1		5
Weiterbildung zum Facharzt ist gut strukturiert	Stärken	Qualität Fort-/Weiterbildung	1				1	1		1							1	1						5
gute Ausstattung (Geräte)	Ressourcen Geräte	Ressourcen	1							1					1		1	1	1					5
Tutorenkonzept etabliert und gut	Einarbeitung	Einarbeitung	1				1	1								1		1						4
Politisch gut aufgestellte Klinik	Stärken	Qualität Fort-/Weiterbildung	1											1				1	1			1		4
Effiziente medizinische Arbeitsorganisation	Stärken	Rahmenbedingungen	1			1		1	1				1											4
Effiziente Organisationsstruktur	Stärken	Rahmenbedingungen	1			1			1			1											1	4
Einarbeitung anhand einer Checkliste gut (vgl. Intensivstation)	Einarbeitung	Einarbeitung	1		1		1							1										3
vergleichsweise gute Deutschkenntnisse	Einarbeitung ausl. Mitarbeiter	Einarbeitung	1					1		1											1			3
Herausforderungen, hohe Verantwortung	Stärken	Kultur	1											1				1		1				3
guter Teamgedanke	Zusammenarbeit Pflegende	Pflege	1			1								1				1						3
Rotation	Stärken	Qualität Fort-/Weiterbildung	1							1						1						1		3
Rennomierter Chef	Stärken	Qualität Fort-/Weiterbildung	1				1					1										1		3
Guter (interner) Ruf der Klinik	Stärken	Qualität Fort-/Weiterbildung	1															1				1	1	3
keine/wenig (ungeplanten) Überstunden	Stärken	Arbeitsaufkommen	1			1				1														2
Anspruch auf Teilzeit für Mütter gut	Dienstplanung	Arbeitszeitflexibilisierung	1				1											1						2
Rücksichtnahme auf individuelle Situation fast immer möglich	Dienstplanung	Dienstplanung	1	1						1														2
Stationsarztmodell als Erfolgsmodell	Prozesse	Dienstplanung	1		1								1											2
Gute Einarbeitung für Assistenzärzte	Einarbeitung	Einarbeitung	1	1				1																2
insgesamt gute Einarbeitung	Einarbeitung ausl. Mitarbeiter	Einarbeitung	1					1						1										2
gutes Verhältnis zu Prof. Van Aken	Stärken	Führung	1		1															1				2
Chef ist immer ansprechbar	Zusammenarbeit Hierarchien	Führung	1							1					1									2
Aufstiegsmöglichkeiten	Stärken	Karriere	1	1																	1			2
Hohe Flexibilität	Stärken	Kultur	1															1					1	2
guter Umgangston	Zusammenarbeit Hierarchien	Kultur	1											1								1		2
gleichberechtigte Zusammenarbeit	Zusammenarbeit Pflegende	Pflege	1			1											1							2
Management für Medizinier (allerdings zu wenig Ressourcen für Teilnahme)	Prozesse	Qualität Fort-/Weiterbildung	1								1	1												2
Gute Unterstützung durch andere Ärzte	Stärken	Qualität Fort-/Weiterbildung	1						1							1								2
gute (internationale) Vernetzung	Stärken	Qualität Fort-/Weiterbildung	1			1													1					2
gute Ausstattung (Material)	Ressourcen Material	Ressourcen	1														1	1						2
gute Versorgung mit Medikamenten	Ressourcen Material	Ressourcen	1														1	1						2
gut, reibungslos (technischer Dienst)	Zusammenarbeit technischer Dienst	Technischer Dienst	1							1									1					2
Zusammenarbeit wird besser	Zusammenarbeit Verwaltung	Verwaltung	1				1				1													2
Möglichkeit zur Anpassung von Arbeitszeiten vorhanden	Dienstplanung	Arbeitszeitflexibilisierung	1															1						1
Flexibilisierung der Arbeitszeit über Teilzeitstellen	Prozesse	Arbeitszeitflexibilisierung	1								1													1
Möglichkeit Teilzeit zu arbeiten	Stärken	Arbeitszeitflexibilisierung	1				1																	1
Kernarbeitszeiten	Stärken	Arbeitszeitflexibilisierung	1					1																1
gute Prozesse und Planung in Orthopädie	Prozesse	Dienstplanung	1			1																		1
eigenständige Dienstplanung	Prozesse	Dienstplanung	1											1										1
Aus Oberarztsicht gut (Monats-/Tagesverteiler)	Prozesse	Dienstplanung	1										1											1
gute OP-Planung	Prozesse	Dienstplanung	1		1																			1
Wochenverteiler	Prozesse	Dienstplanung	1				1																	1
interne Diensteinteilung (Bröckelmann-System)	Prozesse	Dienstplanung	1																				1	1
Angemessene Anzahl an Diensten	Stärken	Dienstplanung	1					1																1
Hohe OP-Auslastung	Stärken	Ertragsorientierung	1						1															1
Wiedereingliederung von jungen Müttern	Prozesse	Familie und Beruf	1								1													1
Initiativen für familienfreundliches Arbeiten	Stärken	Familie und Beruf	1		1																			1
Maßnahmen zur Frauenförderung	Stärken	Familie und Beruf	1								1													1
Chef lässt OÄ Entscheidungsfreiheit	Zusammenarbeit Hierarchien	Führung	1																			1		1
gute Absprache mit internem Transportdienst	Prozesse	Kooperation	1							1														1
Gute Kommunikation mit OP- und Anästhesiepflege	Prozesse	Kooperation	1							1														1
Gute Kooperation zu anderen Kliniken	Stärken	Kooperation	1														1							1
sehr gute Zusammenarbeit in operativer Intensivmedizin und Anästhesie	Zusammenarbeit andere Kliniken/Bereiche	Kooperation	1			1																		1
OP/Intensiv: enge Zusammenarbeit	Zusammenarbeit Pflegende	Kooperation	1									1												1
Umgang mit Kritik	Stärken	Kultur	1											1										1
junges dynamisches Umfeld	Stärken	Kultur	1	1																				1
Selbstständigkeit	Stärken	Kultur	1		1																			1
Flache Hierarchien	Stärken	Kultur	1	1																				1
gutes Klima in Intensivtherapie	Zusammenarbeit andere Kliniken/Bereiche	Kultur	1				1																	1
Oberärzte untereinander kollegial	Zusammenarbeit Hierarchien	Kultur	1																			1		1
Nachbestzung vakanter Stellen problemlos	Prozesse	Personalausstattung	1		1																			1
Versorgung zufriedenstellend	Ressourcen Personal	Personalausstattung	1															1						1
Durch Fluktuation kommt neues Know-how in die Klinik	Stärken	Personalausstattung	1												1									1
patientenorientiert	Zusammenarbeit Pflegende	Pflege	1																	1				1
UKM-Akademie (insb. Kommunikation und Führung)	Stärken	Qualität Fort-/Weiterbildung	1																			1		1
hohe Fallzahlen	Stärken	Qualität Fort-/Weiterbildung	1														1							1
Spannende, fordernde Fälle	Stärken	Qualität Fort-/Weiterbildung	1																	1				1
Gute Forschungsmöglichkeit	Stärken	Qualität Fort-/Weiterbildung	1					1																1
Möglichkeit zur Spezialisierung	Stärken	Qualität Fort-/Weiterbildung	1						1															1
Große Abteilung mit kurzfristiger Reaktion auf Bedarfswechsel	Stärken	Qualität Fort-/Weiterbildung	1			1																		1
keine negativen Meldungen seitens Klinik (gut)	Zusammenarbeit Hierarchien	Qualität Fort-/Weiterbildung	1									1												1
Standard Operating Processes	Prozesse	Qualität Fort-/Weiterbildung	1	1																				1
schriftliche Verfahrensanweisungen	Stärken	Rahmenbedingungen	1					1																1
Verbesserung durch interne Verrechnungspreise	Ressourcen Material	Ressourcen	1																1					1
geringe finanzielle Restriktionen	Stärken	Ressourcen	1		1																			1
Betreuung/Unterstützung durch Leitung	Stärken	Unterstützung Fortbildung	1		1																			1
Angebot vieler freiwilliger Möglichkeiten (Leitfäden etc.)	Einarbeitung	Unterstützung Fortbildung	1									1												1
deutlich mehr Angebote für Zusatzqualifikationen an anderen Häusern	Fortbildung	Unterstützung Fortbildung	1														1							1
Möglichkeiten für Zusatzqualifikationen sind vorhanden	Fortbildung	Unterstützung Fortbildung	1															1						1
Finanzielle Unterstützung hat sich verbessert	Fortbildung	Unterstützung Fortbildung	1							1														1
Urlaubsplanung (sofern Frau Goeters anwesend)	Prozesse	Urlaubsvergabe	1				1																	1
Intranet zeigt Vakanzen hinsichtlich Urlaub an: positiv	Urlaubsplanung	Urlaubsvergabe	1															1						1
faire Bezahlung	Stärken	Verdienst	1	1																				1
gut	Zusammenarbeit Verwaltung	Verwaltung	1											1										1
Gehaltsabrechnungen sind nun transparenter	Zusammenarbeit Verwaltung	Verwaltung	1																			1		1

## Sheet: statements main interview
Name		positiv = 1 negativ = 2 neutral = 0 Verbesserungswunsch = 4	Subject 1	Subject 2	Subject 3	Subject 4	Subject 5	Subject 6	Subject 7	Subject 8	Subject 9	Subject 10	Subject 11	Subject 12	Subject 13	Subject 14	Subject 15	Subject 16	Subject 17	Subject 18	Subject 19	Subject 20	Subject 21	Subject 22	Subject 23	Subject 24	Subject 25	Subject 26	Subject 27	Subject 28	Subject 29	Subject 30	Subject 31	Subject 32	Subject 33	Subject 34	Subject 35	Subject 36	Subject 37	Subject 38	Subject 39	Subject 40	Subject 41	Subject 42	Subject 43	Subject 44	Subject 45	Subject 46
sex			m	m	m	m	w	m	m	w	m	w	m	m	w	m	m	m	m	m	w	w	m	m	w	m	w	w	m	m	m	m	m	w	m	m	m	m	m	m	m	w	w	m	w	m	m	m
clinic since x yrs			6	8	10	9	8	10	4	11	7	15	8	3	7	7	2	5	7	7	7	8	2	6	6	3	10	7	12	11	13		12	13		15	12	13	8	14	13	19	31	9	9	10	9	13
position since x yrs			6	2	7	4	6	4	3	5	1.5	7	2	2	2	1	3	1	2	2	2	2	5	1	4	4	4	2	4	5	4	3	3	3	5	8	4	4	1	5	4	8	14	1	0.5	3	2	4
Stärken der Klinik	Survey section																																																gesamt
Kernarbeitszeiten	Stärken	1	1															1															1																3
Zugang zu Ansprechpartnern	Stärken	1	1						1																																								2
Fachliche Expertise (state of the art - modern), Kompetenz	Stärken	1	1		1	1		1											1	1		1			1	1	1	1			1	1		1					1	1		1	1	1			1	1	21
Breites Spektrum	Stärken	1		1	1	1	1	1	1	1	1	1	1	1	1		1		1	1	1	1	1		1	1	1			1	1		1	1	1	1		1	1		1	1	1		1	1	1		35
Abwechslung	Stärken	1		1							1							1																1					1				1		1		1		8
Herausforderungen, hohe Verantwortung	Stärken	1		1																				1															1				1		1				5
Rennomierter Chef	Stärken	1																														1					1										1		3
Berücksichtigung individueller Wünsche	Stärken	1	1																																														1
UKM-Akademie (insb. Kommunikation und Führung)	Stärken	1		1				1							1	1											1																				1		6
Betriebskita	Stärken	1		1																																													1
Hohe Qualität der Ressourcen (personell, finanziell, technisch)	Stärken	1			1											1																																	2
keine/wenig (ungeplanten) Überstunden	Stärken	1				1												1													1				1														4
Betreuung/Unterstützung durch Leitung	Stärken	1					1		1	1																				1																			4
Kollegialität und Teamklima	Stärken	1					1		1	1				1			1	1		1	1	1			1					1				1	1									1	1	1	1		17
Selbstständigkeit	Stärken	1					1																							1																			2
Gute Infrastruktur UKM	Stärken	1						1																			1																						2
Guter (interner) Ruf der Klinik	Stärken	1						1														1	1																				1				1	1	6
Politisch gut aufgestellte Klinik	Stärken	1						1																			1												1				1	1			1		6
Hoher Lerneffekt - gute Weiterbildung (praktisch orientiert)	Stärken	1									1						1	1			1				1				1			1	1		1							1						1	11
Weiterbildung zum Facharzt ist gut strukturiert	Stärken	1										1				1					1											1	1		1							1	1						8
Möglichkeit Teilzeit zu arbeiten	Stärken	1										1																				1																	2
Jahresgespräch	Stärken	1												1																																			1
Rotation	Stärken	1													1			1																	1						1						1		5
Rekrutierungspotenzial aus PJ wird genutzt	Stärken	1														1																																	1
Gute Forschungsmöglichkeit	Stärken	1														1							1										1																3
Gute Unterstützung durch andere Ärzte	Stärken	1															1																	1							1								3
Hohe Patientenorientierung	Stärken	1															1							1																									2
Hohe Flexibilität	Stärken	1																				1																					1					1	3
Möglichkeit zur Spezialisierung	Stärken	1																					1											1															2
Umgang mit Kritik	Stärken	1																																					1										1
Durch Fluktuation kommt neues Know-how in die Klinik	Stärken	1																																						1									1
Gute Kooperation zu anderen Kliniken	Stärken	1																																								1							1
hohe Fallzahlen	Stärken	1																																								1							1
gute (internationale) Vernetzung	Stärken	1																													1													1					2
gutes Verhältnis zu Prof. Van Aken	Stärken	1																												1															1				2
Spannende, fordernde Fälle	Stärken	1																																											1				1
Aufstiegsmöglichkeiten	Stärken	1																											1																	1			2
Flache Hierarchien	Stärken	1																											1																				1
junges dynamisches Umfeld	Stärken	1																											1																				1
faire Bezahlung	Stärken	1																											1																				1
Initiativen für familienfreundliches Arbeiten	Stärken	1																												1																			1
geringe finanzielle Restriktionen	Stärken	1																												1																			1
Effiziente Organisationsstruktur	Stärken	1																													1			1			1											1	4
Effiziente medizinische Arbeitsorganisation	Stärken	1																													1		1	1				1											4
Große Abteilung mit kurzfristiger Reaktion auf Bedarfswechsel	Stärken	1																													1																		1
Hohe OP-Auslastung	Stärken	1																																1															1
Angemessene Anzahl an Diensten	Stärken	1																															1																1
schriftliche Verfahrensanweisungen	Stärken	1																															1																1
Maßnahmen zur Frauenförderung	Stärken	1																																		1													1
Schwächen der Klinik
Klinik als Dienstleister - muss immer funktionieren, alles wird möglich gemacht	Schwächen	2	1	1	1				1		1				1					1			1	1	1	1	1					1							1	1					1				16
fehlende, intransparente Karriereperspektiven	Schwächen	2	1			1									1	1											1			1									1										7
nicht optimale Nutzung/Absprache der Kernarbeitszeiten (warten auf Operateure)	Schwächen	2	1												1					1						1																							4
geringer Austausch zwischen Fachärzten, fehlendes "Wir"-Gefühl	Schwächen	2	1		1										1						1							1		1	1			1				1				1							10
Undurchsichtiger Vergabeprozess Kita	Schwächen	2		1											1																																		2
Vergleichsweise geringe Vergütung	Schwächen	2		1							1											1																											3
Fehlendes positives Feedback (Fokus auf Schwächen)	Schwächen	2		1																																						1							2
Fehlende Kostenübernahme bei Fortbildungen	Schwächen	2		1							1							1																															3
Starre Hierarchien	Schwächen	2			1			1																																									2
fehlende Privatsphäre (Spints, Räumlichkeiten)	Schwächen	2			1										1																																		2
zu kurze Rotationszeiten	Schwächen	2				1																			1								1		1				1				1			1		1	8
Pauchale Maître-Dienst rechnet sich nicht	Schwächen	2					1																																										1
Komplexe, kurzfristige Personaleinsatzplanung	Schwächen	2						1									1						1											1															4
Urlaubs- und Fortbildungs- Einsatzwünsche werden untergeordnet	Schwächen	2						1										1														1						1											4
Fehlende Strukturierung bei Personalgesprächen	Schwächen	2						1																																									1
Urlaubsplanung	Schwächen	2							1	1	1			1		1		1											1			1		1	1			1			1		1	1		1			15
Einsatzplanung/Dienstplanung	Schwächen	2							1		1			1				1									1								1														6
Rotationen -Organisation (kurzfristige Bekanntgabe)	Schwächen	2							1					1																																			2
Zu geringe Einarbeitungszeit	Schwächen	2								1																							1																2
fehlende Freistellung für Fortbildung	Schwächen	2								1																			1																				2
Überstunden können nicht abgefeiert werden	Schwächen	2								1					1														1																				3
Zu wenig Personal (in allen Bereichen)	Schwächen	2									1										1											1						1						1	1	1			7
Schwierige Situation für Teilzeitkräfte	Schwächen	2										1							1																														2
Fehlende Supervision (u.a. aufgrund von Dezentralität)	Schwächen	2											1															1						1															3
schlechte Förderung während Weiterbildung	Schwächen	2											1																																				1
zu Beginn FA - keine Eingewöhnungszeit in neue Rolle - man wird ins kalte Wasser geworfen	Schwächen	2											1								1																												2
schlechte Zusammenarbeit mit anderen Fachgebieten (Anästesisten als Sündenböcke)	Schwächen	2												1						1	1		1																										4
unstrukturierte Weiterbildung	Schwächen	2												1					1										1				1													1		1	6
Kommunikation und Organisation - zu groß	Schwächen	2														1									1															1									3
Betriebsblindheit - gerade auf Führungsebene	Schwächen	2														1																																	1
Ausfälle (z. B. Krankheit) können schlecht kompensiert werden	Schwächen	2															1																1																2
Fachärzte als Lückenstopfer (WB bleibt auf der Strecke)	Schwächen	2															1		1						1																1								4
Wenig Wertschätzung	Schwächen	2																1			1		1															1				1							5
Klinikführung - "Van Aken System"	Schwächen	2																	1																														1
Forschung - nachlassende Reputation	Schwächen	2																	1																									1					2
Sinkende Spezialisierungen und Innovationen	Schwächen	2																	1																				1										2
Einzelkämpfer	Schwächen	2																			1											1																	2
Erfahrung, Qualifikation intransparent bei den Diensten	Schwächen	2																			1				1																								2
Hohe Fluktuation	Schwächen	2																				1																			1						1		3
Fehlerkultur - kein konstruktiver Umgang, Angriffe	Schwächen	2																					1																										1
Führung - Führungskräfte gehen nicht genug auf Mitarbeiter ein	Schwächen	2																						1																									1
als Frau muss man noch härter arbeiten um gleiche Wertschätzung zu erhalten	Schwächen	2																							1																								1
keine einheiltichen Vorgehensweisen und Standards	Schwächen	2																																						1									1
Fehlende Transparenz innerhalb und zwischen den Kliniken	Schwächen	2																																								1							1
Familienfreundlichkeit kommt zu kurz	Schwächen	2																																			1					1							2
Fehlende Anreize für Mitarbeiter	Schwächen	2																																								1							1
Lautstärke/Unruhe im OP ist gestiegen (zu Lasten der Patienten)	Schwächen	2																																									1						1
Sinkende Qualität der Anästhesie durch erhöhten Leistungsdruck seitens UKM	Schwächen	2																																										1					1
Katastrophale Arbeitzeiten	Schwächen	2																																										1					1
Stimmung zwischen Anästhesie und Operateuren	Schwächen	2																																										1					1
Operateure spielen Anästhesisten gegeneinander aus	Schwächen	2																																											1				1
Ausweitung der OP-Zeiten	Schwächen	2																										1																			1		2
Steigende Wirtschaftsorientierung (statt Patientenorientierung)	Schwächen	2																																													1		1
Quartalsgespräche mit Dr. Waurick zu bwl-lastig, wenig Anerkennung	Schwächen	2																																													1		1
keine festen Pausenregelungen	Schwächen	2																																												1			1
geringe Flexibilisierung der Arbeitszeit	Schwächen	2																											1																				1
fehlende finanzielle Unterstützung bei Fortbildungen	Schwächen	2																											1																				1
langsame, starre Strukturen (z.B. Neuanschaffungen)	Schwächen	2																												1																			1
Sinkende Anzahl Pflegende	Schwächen	2																												1			1																2
Sinkende Qualifikation der Mitarbeiter	Schwächen	2																										1		1	1								1										4
zu große Anzahl an Diensten/Aufgaben	Schwächen	2																										1				1																	2
Umgangston älterer Ober-/Fachärzte	Schwächen	2																														1																	1
Fehlende Kontrolle von Delegation	Schwächen	2																														1																	1
Örtliche Dezentralität	Schwächen	2																																1															1
Urlaubsbuchungen ohne vorherige Genehmigung (ohne Konsequenzen)	Schwächen	2																																1															1
sinkende Mitarbeiterzufriedenheit	Schwächen	2																															1																1
10 Stunden Tage werden kritisiert	Schwächen	2																															1																1
schlechte Bezahlung der Dienste	Schwächen	2																															1																1
Belastende Bereitschaftsdienste	Schwächen	2																										1					1															1	3
Mitarbeiterressourcen (Gewinnung- und Bindung Fachärzte, Personalplanung)	Schwächen	2																																		1													1
Umgang mit Generation Y	Schwächen	2																																			1												1
Eigenleben der Klinik (z.B. eigene Email-Adressen) statt Nutzung Verwaltung	Schwächen	2																																			1												1
Ideen zur Verbesserung
Gleichwertigkeit von KV, F und L sicherstellen	Stärken/Schwächen	4	1													1																																	2
Effizientere Nutzung Kernarbeitszeiten	Stärken/Schwächen	4	1																																														1
Austausch zwischen Fachärzten verbessern	Stärken/Schwächen	4	1		1																																					1							3
Kostenübernahme Fortbildungen	Stärken/Schwächen	4		1							1					1																																	3
Regelmäßiges Feedback	Stärken/Schwächen	4		1									1														1																						3
Spints aufstellen	Stärken/Schwächen	4			1																																												1
Möglichkeit Mittagessen zu bestellen	Stärken/Schwächen	4			1																																							1					2
Schaffen von Zwischenstellen (z.B. Funktionsoberarzt)	Stärken/Schwächen	4				1																		1								1																	3
Personal besser qualifizieren - ständige Qualifizierung	Stärken/Schwächen	4					1																								1				1					1									4
Wechselschichten wieder einführen	Stärken/Schwächen	4					1																																										1
Organisatorische Teilung der Klinik (operative Anästhesie und Intensivmedizin separieren)	Stärken/Schwächen	4						1																																									1
Strukturierte Personalgespräche einführen	Stärken/Schwächen	4						1					1																																				2
Ärzte in Strategie-/Zukunftsplanung der Klinik einbeziehen	Stärken/Schwächen	4						1																			1																						2
Zwischenebenen einführen (Komplexität reduzieren)	Stärken/Schwächen	4						1																			1																						2
externe Unterstützung	Stärken/Schwächen	4							1																																								1
Branchenvergleich	Stärken/Schwächen	4							1																																								1
erfahrenes Personal gewinnen	Stärken/Schwächen	4								1																					1													1	1				4
längerfristige Zeit-/Schichtplanung (z. B. 2 Monate im Voraus)	Stärken/Schwächen	4									1																																	1					2
Gehalt an regionale Krankehäuser angleichen	Stärken/Schwächen	4									1											1						1																					3
Job-Sharing Modelle oder Arbeitsflexibilisierung	Stärken/Schwächen	4										1											1																										2
echte Supervision einführen	Stärken/Schwächen	4											1																																				1
erhöhte Nutzung von Simulation	Stärken/Schwächen	4											1																																				1
systematische Einschätzung und Dokumentation Kompetenzen	Stärken/Schwächen	4											1																																				1
Außenrotation verbessern	Stärken/Schwächen	4													1								1		1																								3
Ausbau Kita-Plätze	Stärken/Schwächen	4													1				1																														2
Kommunikation und Information verbessern	Stärken/Schwächen	4														1																																	1
Zertifizierung von Kursen/WB vorantreiben	Stärken/Schwächen	4														1																																	1
Führungskräfte für Führung qualifizieren	Stärken/Schwächen	4																	1				1		1		1																						4
Pausenregelung - geregelt und in Extra-Räumen, ermöglicht besseren Austausch	Stärken/Schwächen	4																	1				1		1																								3
Besseres Standing der Anästhesisten ggü. Chirurgen schaffen	Stärken/Schwächen	4																			1										1								1					1					4
Hospitationen einführen - in anderen Kliniken, Pflege, Verwaltung…	Stärken/Schwächen	4																					1																										1
Im Bereitschaftdienst nur Notfälle behandeln und nicht als Arbeitszeit verplanen	Stärken/Schwächen	4																								1																							1
Förderung individueller Stärken fördern/ kompetenzbasierter Einsatz	Stärken/Schwächen	4																																					1										1
Rotation verlängern/Teams länger zusammenlassen	Stärken/Schwächen	4																																1						1			1	1					4
Zusammengehörigkeitsgefühl stärken	Stärken/Schwächen	4																																								1							1
Forschung (auch ohne Habilitation) fördern	Stärken/Schwächen	4																														1										1		1					3
Austausch zwischen wissenschaftlichen und klinischen Bereich fördern	Stärken/Schwächen	4																																								1							1
Lautstärke im OP verringern	Stärken/Schwächen	4																																									1						1
Wohlfühlfaktor erhöhen	Stärken/Schwächen	4																																										1					1
Urlaubsplanung optimieren	Stärken/Schwächen	4																													1													1					2
OP-Katalog (wann wird was operiert) einführen	Stärken/Schwächen	4																																											1				1
Definition der Indikationsstellung für Notfälle (Willkür der Chirurgen einschränken)	Stärken/Schwächen	4																																													1		1
qualifizierteres Pflegepersonal einstellen	Stärken/Schwächen	4																																											1				1
Zugeständnisse durch Herrn Plester hinsichtlich Zeiterfassung	Stärken/Schwächen	4																																													1		1
Facharzt-Curriculum schaffen	Stärken/Schwächen	4																										1																		1			2
IT-Unterstützung für Urlaubsplanung	Stärken/Schwächen	4																											1																				1
Hierarchien lockern	Stärken/Schwächen	4																												1																			1
Schlüsselfunktionen auf mehrere Personen verteilen	Stärken/Schwächen	4																												1																			1
Identifikation mit der Klinik stärken	Stärken/Schwächen	4																												1																			1
Personal binden	Stärken/Schwächen	4																													1		1																2
Bonus-Malus-System einführen	Stärken/Schwächen	4																														1																	1
Erwartungen/Aufgaben/Leistungen an neue Mitarbeiter kommunizieren	Stärken/Schwächen	4																																1															1
stärkere Spezialisierungen in Weiterbildungsprogrammen	Stärken/Schwächen	4																																1															1
Wachstum von innen heraus	Stärken/Schwächen	4																															1																1
Oberärzte müssen sich betriebswirtschafltichen Gedanken öffnen	Stärken/Schwächen	4																																			1												1
Home Office für bestimmte Tätigkeiten ermöglichen	Stärken/Schwächen	4																																			1												1
Zulagen bei Dienstbelastung und Verantwortungsübernahme zahlen	Stärken/Schwächen	4																																				1											1
Gründe für Verlassen der Klinik
fehlende, intransparente Karriereperspektiven/Rotationen	Gründe Verlassen	2	1		1	1	1	1	1	1		1		1		1		1	1	1	1	1					1	1	1	1	1				1			1				1	1	1	1	1	1		28
Hohe Arbeits-/Dienstbelastung (fehlende WLB)	Gründe Verlassen	2	1	1	1	1	1	1	1	1	1			1	1	1	1	1		1	1	1	1	1	1	1	1		1	1	1		1	1		1		1	1	1	1	1	1	1	1	1	1		38
hohe Arbeits-/Dienstbelastung	Gründe Verlassen	2				1	1				1				1			1				1											1					1			1				1				10
Fehlende Nischen / Spezialisierungen	Gründe Verlassen	2	1																											1					1									1					4
Geringerer Verdienst	Gründe Verlassen	2		1	1	1	1	1	1						1			1		1	1	1		1				1	1	1		1	1	1	1	1			1	1		1			1	1			25
Psychische Belastung (Komorbidität)	Gründe Verlassen	2		1																																													1
Fehlende Wertschätzung	Gründe Verlassen	2			1													1	1				1	1						1									1								1		8
Vielzahl von Diensten und Arbeitszeiten	Gründe Verlassen	2					1				1						1									1	1	1							1						1								8
keine Berücksichtigung von Rotationswünschen	Gründe Verlassen	2					1			1																																							2
Fehlende langfriste Einsatzgebiete, fehlendes Zuhause	Gründe Verlassen	2						1		1															1		1			1	1		1			1	1	1	1							1		1	13
Fachärzte als Lückebüßer	Gründe Verlassen	2						1											1								1						1												1				5
Unbefriedigende Urlaubsplanung	Gründe Verlassen	2								1	1																											1							1				4
… wenn Lernzuwachs aufhört	Gründe Verlassen	0									1			1									1																										3
keine Berücksichtigung von Weiterbildungswünschen	Gründe Verlassen	2										1																																					1
Einsatzbereiche nicht auf Qualifikation/Ausbildungsstand zugeschnitten (Niveau zu hoch)	Gründe Verlassen	2										1																							1										1				3
Unterschiedliche Kompetenzeinschätzungen durch OÄ und FÄ	Gründe Verlassen	2											1																																				1
Hoher Erfolgsdruck	Gründe Verlassen	2											1												1																								2
Karriereperspektiven (ohne Habilitation keine OÄ-Stelle)	Gründe Verlassen	2												1					1		1						1															1		1					6
Rückkehr in ZOP nach Intensiv-WB nicht attraktiv	Gründe Verlassen	2													1																										1								2
Karriereentwicklung abhängig vom Wohlwollen FK	Gründe Verlassen	2														1																																	1
Keine Fähigkeits- oder Intressensbasierte WB	Gründe Verlassen	2														1																																	1
Fehlende Planungssicherheit - Soziales Leben kaum möglich	Gründe Verlassen	2									1						1	1		1			1																	1									6
Bewusstes Mobbing	Gründe Verlassen	2																	1																														1
Fehlender "fester Platz"	Gründe Verlassen	2																																							1								1
Fehlende Identifikation mit der Klinik	Gründe Verlassen	2																																								1							1
Fehlende Lebensarbeitsperspektive	Gründe Verlassen	2																																										1					1
fehlende Freizeit	Gründe Verlassen	2																																											1				1
typische Abwanderung für Uniklinik	Gründe Verlassen	0																																												1			1
hohe Flexibilität gefordert	Gründe Verlassen	2																																												1			1
schwierige Bindung von Fachärzten	Gründe Verlassen	2																											1																				1
Geringe Vereinbarkeit von Beruf und Familie	Gründe Verlassen	2																										1		1				1		1													4
Größe der Klinik, fehlendes "Wir"-Gefühl	Gründe Verlassen	2																																		1		1											2
keine strukturierte Weiterbildung	Gründe Verlassen	2																																		1													1
lange OP-Laufzeiten	Gründe Verlassen	2																																			1												1
Ideen Facharztbindung
Nischen/Spezialisierungen schaffen (z. B. Außenbereiche, Ambulatorium)	Ideen Facharztbindung	4	1	1				1	1	1				1		1		1									1			1	1	1	1		1	1			1			1	1					1	19
Ruheräume für Ältere schaffen	Ideen Facharztbindung	4	1																																														1
Effizientere Zeitnutzung (bessere Taktung)	Ideen Facharztbindung	4	1										1													1															1								4
Weniger Aufgaben außerhalb der KV	Ideen Facharztbindung	4	1																																														1
Assistenzärzten mehr Verantwortung übertragen	Ideen Facharztbindung	4	1																																							1							2
Gleitzeit anbieten (Feierabend nach Beendigung der Aufgaben)	Ideen Facharztbindung	4	1																																														1
Transparenz Karriere/Rotation erhöhen	Ideen Facharztbindung	4			1	1			1																				1					1							1					1			7
Leistungsorientierte Vergütung einführen (Poolbeteiligung Fallpauschalen)/finanzielle Anreize	Ideen Facharztbindung	4			1										1																																		2
Gehaltserhöhung (anpassen an regionale Häuser)	Ideen Facharztbindung	4				1					1										1	1		1												1		1								1			8
Mehr Oberarztstellen	Ideen Facharztbindung	4					1																	1						1	1																		4
Umgangston und Wertschätzung verbessern	Ideen Facharztbindung	4					1						1	1						1	1	1	1					1								1		1	1										11
Längere Einsätze - kein Lücken stopfen und aushelfen	Ideen Facharztbindung	4						1		1													1							1													1	1			1	1	8
Karriereperspektiven bieten (z. B. neue Ebene einrichten Funktionsoberarzt)	Ideen Facharztbindung	4							1			1		1		1	1					1		1									1		1	1					1		1						12
Langfristige Einsätze anbieten	Ideen Facharztbindung	4							1											1							1		1	1		1			1				1			1	1	1		1		1	13
Urlaubsplanung transparenter, verbindlicher gestalten	Ideen Facharztbindung	4							1																	1														1					1				4
"Betriebsferien" einführen	Ideen Facharztbindung	4							1																							1																	2
Dienstpläne früher fertigstellen	Ideen Facharztbindung	4							1																															1									2
unbefristete Verträge	Ideen Facharztbindung	4								1										1		1			1																								4
Planbare Arbeitssituation schaffen durch frühzeitige Bekanntgabe der Freizeiten	Ideen Facharztbindung	4									1							1								1														1									4
Bessere Vereinbarkeit mit sozialem Leben schaffen	Ideen Facharztbindung	4									1							1		1																				1								1	5
Ausweiten Teilzeitstellen	Ideen Facharztbindung	4										1																									1												2
Qualifizierung nach Facharzt definieren (und einhalten)	Ideen Facharztbindung	4										1													1																								2
Finanzielle Unterstützung für Weiterbildung	Ideen Facharztbindung	4											1		1		1	1	1	1																					1					1			8
Freistellung für Weiterbildung	Ideen Facharztbindung	4											1		1		1	1		1																										1			6
Ausweitung des Weiterbildungsangebots	Ideen Facharztbindung	4											1									1																											2
persönlichen Kontakt und Zusammenarbeit fördern (z. B. gemeinsame Kaffeepause)	Ideen Facharztbindung	4											1																																				1
Flexibilisierung der Arbeitszeit/Einführung individuelle Arbeitszeitmodelle	Ideen Facharztbindung	4											1			1	1		1									1																					5
Förderung und Wertschätzung von sonstiger Verantortungsübernahme	Ideen Facharztbindung	4												1																																			1
Wünsche zu Einsatzbereichen und Tätigkeiten berücksichtigen (nach intensiv-WB)	Ideen Facharztbindung	4															1	1	1			1			1										1			1											7
FÄ nicht ins kalte Wasser werfen, besser auf Herausforderungen vorbereiten (z. B. OP´s mit Erfahrenen gemeinsam)	Ideen Facharztbindung	4															1																																1
Facharzt-Curriculum schaffen	Ideen Facharztbindung	4																	1																										1				2
langfristigen Ansprechpartner zur Seite stellen (Mentor)	Ideen Facharztbindung	4																							1																								1
verschiebbare OP´s nicht in der Nacht/WE durchführen	Ideen Facharztbindung	4																																							1								1
individuelle Arbeitsgestaltung ermöglichen	Ideen Facharztbindung	4																																								1							1
Attraktive Dienste anbieten	Ideen Facharztbindung	4																										1																1					2
Teamstrukturen verbessern	Ideen Facharztbindung	4																																													1		1
Freie Entscheidung, was mit Überstunden geschieht	Ideen Facharztbindung	4																																													1		1
Kernarbeitszeiten einführen	Ideen Facharztbindung	4																																													1		1
Integration Notarztdienst in Dienstplanung	Ideen Facharztbindung	4																																												1	1		2
Zugehörigkeitsgefühl stärken	Ideen Facharztbindung	4																												1																			1
Facharztweiterbildung anpassen (derzeit zu starre Vorgaben durch Ärztekammer)	Ideen Facharztbindung	4																													1																		1
Synergien zwischen Bereichen schaffen	Ideen Facharztbindung	4																													1																		1
verfügbares Personal erhöhen	Ideen Facharztbindung	4																														1																	1
Vertragliche Regelungen zur Bindung	Ideen Facharztbindung	4																														1																	1
Zielvereinbarungen mit Fachärzten in WB	Ideen Facharztbindung	4																																1															1
Wahrnehmbare Gleichbehandlung bei Weiterbildung	Ideen Facharztbindung	4																																1															1
Delegation von ärztlichen/pflegerischen Aufgaben	Ideen Facharztbindung	4																																			1												1
Berufsverständnis für Ärzte etablieren (admin. Tätigkeiten gehören dazu)	Ideen Facharztbindung	4																																			1												1
Einführung spezialisierter Fellwoships	Ideen Facharztbindung	4																																				1											1
Zusammenarbeit
Pflegende
Teilweise Ausnutzung von Stellenunterschieden (andere auflaufen lassen)	Zusammenarbeit Pflegende	2	1																								1														1								3
Mehr Einsatzbereitschaft und Ergebnisorientierung gewünscht	Zusammenarbeit Pflegende	2	1																		1			1																								1	4
Loyalität zum UKM sollte erhöht werden	Zusammenarbeit Pflegende	2	1																																													1	2
Facharzt als Motivator und Erklärer	Zusammenarbeit Pflegende	0	1																																														1
Gute Zusammenarbeit - Kollegial (Pflegende)	Zusammenarbeit Pflegende	1		1		1	1		1	1			1	1	1			1	1		1	1	1			1		1		1	1	1				1		1	1	1	1	1	1	1	1	1	1	1	30
sinkende Qualifikation	Zusammenarbeit Pflegende	2	1		1	1	1				1														1						1	1							1	1									10
hohe Fluktuation	Zusammenarbeit Pflegende	2			1						1																																						2
Sprachbarrieren	Zusammenarbeit Pflegende	2			1																																												1
Zusammenarbeit auf Intensiv schwierig	Zusammenarbeit Pflegende	2						1																																									1
kein gegenseitiges Wohlfühlen	Zusammenarbeit Pflegende	2						1																									1																2
fehlende Wertschätzung von Ärzten für Pflegende	Zusammenarbeit Pflegende	2							1							1																	1																3
Unerfahrenheit des Pflegepersonals - schlecht qualifiziert	Zusammenarbeit Pflegende	2									1					1			1	1				1	1						1								1	1									9
guter Teamgedanke	Zusammenarbeit Pflegende	1										1																			1								1				1						4
Abstimmung schlecht	Zusammenarbeit Pflegende	2														1					1																												2
fehlende Wertschätzung von Pflegenden für Ärzte	Zusammenarbeit Pflegende	2																															1									1							2
gleichberechtigte Zusammenarbeit	Zusammenarbeit Pflegende	1																													1											1							2
fehlende Perspektiven für Pflegende	Zusammenarbeit Pflegende	2																																													1		1
patientenorientiert	Zusammenarbeit Pflegende	1																																											1				1
Pflegendienstleitungen mit unrealistischen Planungen	Zusammenarbeit Pflegende	2																												1																			1
weniger Delegation/Vertrauen in Pflegende	Zusammenarbeit Pflegende	2																														1																	1
OP/Intensiv: enge Zusammenarbeit	Zusammenarbeit Pflegende	1																																			1												1
Normalstationen: heterogen, geringe Wertschätzung der Pflegenden seitens Ärzten	Zusammenarbeit Pflegende	2																																			1												1
Verwaltung
Träge	Zusammenarbeit Verwaltung	2		1																																													1
intransparent (Verwaltung)	Zusammenarbeit Verwaltung	2		1	1		1			1		1	1		1			1	1		1				1			1					1											1		1			15
schlechte Erreichbarkeit	Zusammenarbeit Verwaltung	2		1	1		1				1	1	1		1			1							1										1											1			11
fehlender Servicegedanke	Zusammenarbeit Verwaltung	2			1		1				1		1	1	1										1	1						1	1											1	1	1			13
bürokratisch	Zusammenarbeit Verwaltung	2				1																				1										1													3
wenig Kontakt	Zusammenarbeit Verwaltung	0						1	1			1															1	1										1									1	1	8
gut	Zusammenarbeit Verwaltung	1						1														1																	1										3
falsche/uneinheitliche oder keine Aussagen	Zusammenarbeit Verwaltung	2								1										1																													2
schlechte Kommunikation	Zusammenarbeit Verwaltung	2									1			1																										1		1							4
Drittmittelprozesse sind unbefriedigend	Zusammenarbeit Verwaltung	2																																								1							1
Weniger Kontakt aufgrund Pauschalisierung	Zusammenarbeit Verwaltung	0																																									1						1
Fachärzte sind unzufrieden	Zusammenarbeit Verwaltung	2																																									1						1
Gehaltsabrechnungen sind nun transparenter	Zusammenarbeit Verwaltung	1																																													1		1
ertratgsorientiert (trotz weniger Ärzte mehr OPs)	Zusammenarbeit Verwaltung	2																																											1				1
Zusammenarbeit wird besser	Zusammenarbeit Verwaltung	1																														1				1													2
Infopoint-Zeiten während der Arbeitszeit	Zusammenarbeit Verwaltung	2																																	1														1
fehlender Dialog zwischen Verwaltung und Klinik	Zusammenarbeit Verwaltung	2																																			1												1
technischer Dienst
gut, reibungslos (technischer Dienst)	Zusammenarbeit technischer Dienst	1		1		1		1		1		1			1	1			1	1			1	1	1		1								1									1					15
langsam	Zusammenarbeit technischer Dienst	2			1																	1						1		1		1							1				1		1			1	9
veraltete Technik	Zusammenarbeit technischer Dienst	2			1																	1																											2
Sparkultur bemerkbar	Zusammenarbeit technischer Dienst	2																																						1									1
bürokratisch seit Personalwechsel	Zusammenarbeit technischer Dienst	2																												1		1												1				1	4
Qualität verbesserungswürdig	Zusammenarbeit technischer Dienst	2																														1																	1
sehr heterogen	Zusammenarbeit technischer Dienst	2																																														1	1
Hierarchien
Gute Zusammenarbeit (Hierarchien)	Zusammenarbeit Hierarchien	1	1	1	1	1	1	1	1	1	1			1	1	1	1	1		1	1		1		1	1	1		1			1	1	1	1			1	1		1	1	1	1	1	1	1		34
Zusammenarbeit in Chirurgie teilweise nicht so gut	Zusammenarbeit Hierarchien	2	1																	1																			1										3
teilweise mangelnde Pünktlichkeit bei Übergabe	Zusammenarbeit Hierarchien	2		1																																													1
teilweise hierarchisch (ältere Kollegen, je nach Situation)	Zusammenarbeit Hierarchien	2		1								1											1	1				1			1																		6
wechselnde Vorgesetzte	Zusammenarbeit Hierarchien	2			1																																												1
guter Umgangston	Zusammenarbeit Hierarchien	1					1																																1								1		3
starker Teamgedanke	Zusammenarbeit Hierarchien	1						1																																									1
manchmal zu hoher Leistungsanspruch (Dienstleister)	Zusammenarbeit Hierarchien	2							1																																								1
schwierige Zusammenarbeit zwischen OÄ und AÄ (EINZELFÄLLE, belasten aber extrem)	Zusammenarbeit Hierarchien	2									1		1		1			1	1							1																							6
Chef ist immer ansprechbar	Zusammenarbeit Hierarchien	1													1					1															1					1									4
Flache Hierarchien	Zusammenarbeit Hierarchien	1																1											1						1			1			1		1						6
FK/OÄ übernehmen Verantwortung (Führen durch schwierige Situationen)	Zusammenarbeit Hierarchien	1																1																															1
schlechter Umgangston	Zusammenarbeit Hierarchien	2																						1																									1
Klare Hierarchie und direktiver Führungsstil notwendig (Sicherheitsgründe)	Zusammenarbeit Hierarchien	0																													1									1									2
Probleme aufgrund unterschiedlicher Ziele von OÄ und FÄ	Zusammenarbeit Hierarchien	2																																								1							1
Rollendefinition ist nicht klar	Zusammenarbeit Hierarchien	2																																								1							1
Vermehrte Kritik und Beschwerde bei Fehlern von Fachärzten	Zusammenarbeit Hierarchien	2																																										1					1
Chef lässt OÄ Entscheidungsfreiheit	Zusammenarbeit Hierarchien	1																																													1		1
Oberärzte untereinander kollegial	Zusammenarbeit Hierarchien	1																																													1		1
teilweise unkollegialer Umgang mit Anästhesie-Assistenten durch Ärzte anderer Bereiche	Zusammenarbeit Hierarchien	2																																												1			1
unregelmäßiger Kontakt	Zusammenarbeit Hierarchien	2																													1																		1
rein medizinischer, nicht persönlicher Kontakt zwischen Assistenzärzten und Oberärzten	Zusammenarbeit Hierarchien	2																													1																		1
Klinikleitung teilweise kurz angebunden	Zusammenarbeit Hierarchien	2																																	1														1
sehr heterogen je nach Klinikdirektor (Stimmung wird durch Aberärzte übernommen)	Zusammenarbeit Hierarchien	0																										1									1												2
keine negativen Meldungen seitens Klinik (gut)	Zusammenarbeit Hierarchien	1																																			1												1
andere Kliniken/Bereiche
hohe Dienstleistungsbereitschaft wird von Anästhesie gefordert	Zusammenarbeit andere Kliniken/Bereiche	0										1													1																								2
schwierig	Zusammenarbeit andere Kliniken/Bereiche	2												1											1		1																						3
rauer/nicht wertschätzender Umgangston	Zusammenarbeit andere Kliniken/Bereiche	2																																					1										1
sehr gute Zusammenarbeit in operativer Intensivmedizin und Anästhesie	Zusammenarbeit andere Kliniken/Bereiche	1																													1																		1
gutes Klima in Intensivtherapie	Zusammenarbeit andere Kliniken/Bereiche	1																														1																	1
schlechteres Klima im Zentral-OP	Zusammenarbeit andere Kliniken/Bereiche	2																														1																	1
Gute Prozesse
interne Diensteinteilung (Bröckelmann-System)	Prozesse	1	1				1																																									1	3
mit Urlaubsplanung zufrieden	Prozesse	1		1			1			1		1									1																												5
eigenständige Dienstplanung	Prozesse	1								1																													1										2
Wünsche werden erfüllt	Prozesse	1								1		1						1																															3
klare Arbeitszeiten	Prozesse	1										1																																					1
Standard Operating Processes	Prozesse	1																											1																				1
Stationsarztmodell als Erfolgsmodell	Prozesse	1																												1								1											2
gute OP-Planung	Prozesse	1																												1																			1
Nachbestzung vakanter Stellen problemlos	Prozesse	1																												1																			1
gute Prozesse und Planung in Orthopädie	Prozesse	1																													1																		1
Wochenverteiler	Prozesse	1																														1																	1
Urlaubsplanung (sofern Frau Goeters anwesend)	Prozesse	1																														1																	1
Gute Kommunikation mit OP- und Anästhesiepflege	Prozesse	1																																	1														1
gute Absprache mit internem Transportdienst	Prozesse	1																																	1														1
Wiedereingliederung von jungen Müttern	Prozesse	1																																		1													1
Flexibilisierung der Arbeitszeit über Teilzeitstellen	Prozesse	1																																		1													1
Management für Medizinier (allerdings zu wenig Ressourcen für Teilnahme)	Prozesse	1																																		1	1												2
Aus Oberarztsicht gut (Monats-/Tagesverteiler)	Prozesse	1																																				1											1
Schlechte Prozesse
Urlaubsplanung
StUKo mit falschem Signal, noch mehr Ärzte in Planung	Urlaubsplanung	2	1													1																																	2
Seit Einführung StUKo noch schwieriger	Urlaubsplanung	2																																											1				1
unflexibel	Urlaubsplanung	2			1			1																	1				1																				4
intransparent (Urlaubsplanung)	Urlaubsplanung	2			1														1	1				1				1					1											1					7
träge, zu kurzfristige Freigabe (Urlaubsplanung)	Urlaubsplanung	2			1	1								1	1		1					1	1												1						1								9
Jahresurlaub kann nicht genommen werden	Urlaubsplanung	2								1							1			1																					1			1	1	1	1		8
StUKo gut	Urlaubsplanung	1								1																																							1
sehr langfristige Einreichung	Urlaubsplanung	2								1	1													1	1			1																		1			6
längerer Urlaub schwierig	Urlaubsplanung	2								1										1																					1								3
kein Weiterbildungsurlaub	Urlaubsplanung	2											1																																1				2
nicht aktuell	Urlaubsplanung	2											1																																				1
insb. für Familien schwierig	Urlaubsplanung	2												1																1												1							3
Ferienzeiten problematisch	Urlaubsplanung	2																												1	1		1										1						4
großes Problem	Urlaubsplanung	2																																										1				1	2
komplex	Urlaubsplanung	2																													1													1					2
fehleranfällig	Urlaubsplanung	2																																										1					1
Urlaub muss zu früh eingereicht werden	Urlaubsplanung	2																																											1	1			2
Urlaubsanträge werden zum Teil abgelehnt	Urlaubsplanung	2																																													1		1
Keine persönliche Rücksprache sondern Zettel im Postfach (bzgl. Anträge)	Urlaubsplanung	2																																													1		1
Intranet zeigt Vakanzen hinsichtlich Urlaub an: positiv	Urlaubsplanung	1																																									1						1
Dienstplanung
undurchsichtig	Dienstplanung	2		1		1		1					1	1					1			1	1				1																	1					10
komplex	Dienstplanung	2		1		1									1							1			1						1			1		1							1	1					10
zeitaufwendig	Dienstplanung	2			1																	1																						1					3
kurzfristige Freigabe	Dienstplanung	2			1								1	1																			1											1	1	1			7
vieles auf inoffiziellem Weg (positiv und negativ)	Dienstplanung	2			1																																												1
unzuverlässig, unverbindlich	Dienstplanung	2							1														1									1									1								4
viel zu kurzfristig	Dienstplanung	2									1				1	1	1								1		1			1		1	1																9
muss immer überprüft werden - Eigenverantwortung	Dienstplanung	2											1												1																1								3
kaum vereinbar mit externen Tätigkeiten - keine Berücksichtigung	Dienstplanung	2											1																																				1
fehlender Abgleich von Kompetenzen/Fähigkeiten und Diensten (Folge: unsichere, jüngere Kollegen)	Dienstplanung	2																											1							1						1	1						4
Hohe Belastung des Dienstplaners	Dienstplanung	2																																										1					1
fehlende Softwareunterstützung	Dienstplanung	2																																										1					1
Es wird das Optimum herausgeholt	Dienstplanung	0																																											1				1
Vertretungen schwierig zu realisieren	Dienstplanung	2																																											1				1
Anspruch auf Teilzeit für Mütter gut	Dienstplanung	1																														1											1						2
Möglichkeit zur Anpassung von Arbeitszeiten vorhanden	Dienstplanung	1																																									1						1
Kontinuität der Rotation in Anästhesie-Sprechstunde fehlt	Dienstplanung	2																											1														1						2
Rücksichtnahme auf individuelle Situation fast immer möglich	Dienstplanung	1																											1						1														2
hohe Fluktuation als Kernproblem	Dienstplanung	2																												1																			1
langfristige Planung nicht möglich	Dienstplanung	2																												1																			1
zu kurze Rotationszeiten	Dienstplanung	2																												1								1											2
fehlende Routine aufgrund hohem Personalwechsel	Dienstplanung	2																												1																			1
Dienstmodell passt nicht mehr zu längeren Saallaufzeiten	Dienstplanung	2																												1																			1
Schwierige Koordination	Dienstplanung	2																													1																		1
überreizter Verteiler	Dienstplanung	2																																1															1
fehlende kurzfristige Flexibilität	Dienstplanung	2																																1															1
Frühzeitige Planung im Konflikt zu hohem Änderungsbedarf	Dienstplanung	2																															1																1
autarke Dienstplanung durch Kliniken/Klinikdirektoren	Dienstplanung	2																																			1												1
Problematische Dienstzeiten (z.B. 10-19 Uhr) für Famile	Dienstplanung	2																																				1											1
Fortbildung
Fortbildungsurlaub schwierig durchzubringen	Fortbildung	2	1	1	1			1		1		1	1								1	1					1	1											1										12
Fehlende finanzielle Unterstützung bei Fortbildungen	Fortbildung	2			1	1											1																						1										4
Gute Planung für Qualifikationen	Fortbildung	1						1																																									1
Prozess bei Zusatzqualifikation nicht nachvollziehbar	Fortbildung	2											1							1	1							1																				1	5
lange Wartezeit für WB (zumindest Schmerztherapie)	Fortbildung	2												1																																			1
Ärzte wissen wenig über extrafunktionale WB	Fortbildung	2												1																																			1
deutlich mehr Angebote für Zusatzqualifikationen an anderen Häusern	Fortbildung	1															1																									1							2
Möglichkeiten für Zusatzqualifikationen sind vorhanden	Fortbildung	1																																									1						1
Finanzielle Unterstützung hat sich verbessert	Fortbildung	1																																	1														1
Verbesserungsmöglichkeiten Prozesse
Möglichst viel ärztliches Personal in KV einsetzen	Verbesserung Prozesse	4	1																																				1										2
Externe Unterstützung bei Planung erweitern	Verbesserung Prozesse	4	1																																														1
Optimale Nutzung Kernarbeitzeiten	Verbesserung Prozesse	4	1																																														1
Transparenz über Rotation erhöhen	Verbesserung Prozesse	4		1																																													1
Transparenz über Entwicklungsmöglichkeiten erhöhen	Verbesserung Prozesse	4		1																																												1	2
Bessere Betreuung während Assistenzzeit	Verbesserung Prozesse	4		1																																													1
Wissenstransfer verbessern (Erfahrungsgruppen)	Verbesserung Prozesse	4		1																																													1
Kostenübernahme bei Fortbildungen	Verbesserung Prozesse	4			1					1	1		1																			1							1										6
Transparenz bei Urlaubsplanung erhöhen (Online-Kalender, Tauschbörse)	Verbesserung Prozesse	4			1																							1													1				1				4
kürzere Zeiträume bei Urlaubsplanung (z.B. halbjährlich)	Verbesserung Prozesse	4			1						1												1																										3
Arbeitszeiten verringern in Urlaubszeiten (unter Absprache Chirurgie)	Verbesserung Prozesse	4				1										1																																	2
Einführen von Schichtarbeit im OP	Verbesserung Prozesse	4					1																																										1
Personalwechsel an der Spitze	Verbesserung Prozesse	4						1																			1																						2
Einsatz von IT zur Bündelung von Planung - Professionalisieren	Verbesserung Prozesse	4							1				1				1			1																					1			1					6
Mehr Zeit für Planung einräumen	Verbesserung Prozesse	4							1										1																														2
Freistellung für Fortbildungen	Verbesserung Prozesse	4								1																		1																1				1	4
langfristige Dienstplanung	Verbesserung Prozesse	4									1					1				1					1					1										1	1								7
Jobsharing Modelle	Verbesserung Prozesse	4										1																																					1
kurzfristige Urlaubsplanung durch interaktiven Kalender	Verbesserung Prozesse	4	1									1																													1								3
Weiterbildung in Teilzeit anbieten	Verbesserung Prozesse	4										1											1																										2
Planung nicht durch Arzt sondern Experten	Verbesserung Prozesse	4														1			1	1																													3
Ausfall-Reserve schaffen	Verbesserung Prozesse	4														1																																	1
Mitarbeiterorientierung erhöhen (nicht nur Patienten)	Verbesserung Prozesse	4															1																																1
Dienste (Dienstbelastung) reduzieren	Verbesserung Prozesse	4															1																							1									2
5-Jahres-Zielvereinbarungen für Entwicklung	Verbesserung Prozesse	4																																					1										1
Anwesenheit OA in Ferienzeiten lockern (erfahrene Fachärzte einsetzen)	Verbesserung Prozesse	4																																								1							1
Ungleichbehandlung bei Urlaubsvergabe verringern	Verbesserung Prozesse	4																																										1					1
Mehr Personal einstellen	Verbesserung Prozesse	4																																1											1				2
Betriebsferien einführen	Verbesserung Prozesse	4																																											1				1
Transparenz bei Vergabe von Zusatzqualifikationen erhöhen	Verbesserung Prozesse	4																																											1				1
Zentrale Dienstgruppenplanung über alle Dienste einrichten	Verbesserung Prozesse	4																																												1			1
Fortbildungen/Kurse als Belohnung anbieten	Verbesserung Prozesse	4																																												1			1
Selbsständige Urlaubsplanung je Bereich im Team	Verbesserung Prozesse	4																																													1		1
Selbsständige OP-Planung	Verbesserung Prozesse	4																																													1		1
Feste Vertretungsregelungen für Oberärzte	Verbesserung Prozesse	4																											1																				1
Verkürzung der Liegezeiten	Verbesserung Prozesse	4																											1																				1
OP-Laufzeiten reduzieren	Verbesserung Prozesse	4																											1																				1
Dienstmodell auf Saallaufzeiten anpassen	Verbesserung Prozesse	4																												1																			1
Rotationszeiten erhöhen	Verbesserung Prozesse	4																												1				1															2
Strukturen der Klinik ändern	Verbesserung Prozesse	4																													1																		1
Mehr Entscheidungsraum bei Rotation	Verbesserung Prozesse	4																													1																		1
Etablierung formaler Leitungsrunde	Verbesserung Prozesse	4																														1																	1
Oberarztbesprechung zu groß und oft Vertagung von Entscheidungen	Verbesserung Prozesse	4																														1																	1
Urlaubsplanung von Gruppen selbstständig durchführen	Verbesserung Prozesse	4																																	1														1
Teilweise hohe Wartezeiten (Transport, OP-Pflege)	Verbesserung Prozesse	4																																	1														1
Entschlackung des Planungssystems/Dienste	Verbesserung Prozesse	4																																1				1											2
stärkere Zentralisierung von Personalbeschaffung und Schulung	Verbesserung Prozesse	4																																1															1
Verbesserung/Darstellung Rolle Verwaltung vs. Kliniken	Verbesserung Prozesse	4																																			1												1
Übertragung von Urlaub derzeit nicht gewünscht	Verbesserung Prozesse	4																																			1												1
elektive Ops nur vor 18 bzw 20 Uhr	Verbesserung Prozesse	4																																				1											1
Tausch von Freizeit und geld ermöglichen (z.B. Zeitwertkonto)	Verbesserung Prozesse	4																																				1											1
Ressourcen
Personal
zu wenig Personal/weiterer Personalaufbau	Ressourcen Personal	2		1							1	1	1		1			1	1	1							1	1			1	1	1	1		1		1	1	1	1	1		1	1	1	1	1	25
sinkende Qualifikation	Ressourcen Personal	2			1						1							1							1			1	1																	1			7
sinkende Qualifikation (Pflegende)	Ressourcen Personal	2																										1												1									2
Personalmangel Pflege	Ressourcen Personal	2						1										1																						1									3
hohe Transportzeiten verbrauchen Ressourcen/gefährden Patientensicherheit	Ressourcen Personal	2							1																																								1
Stellen besetzt, aber Qualifikation fehlt	Ressourcen Personal	2								1				1																																			2
Rufdienste werden nicht ausgenutzt (aus moralischen Gründen)	Ressourcen Personal	2											1																																				1
Erhöhung Maitre-Stellen sinnvoll	Ressourcen Personal	0												1																																			1
zu wenig Erfahrung (Ärzte)	Ressourcen Personal	2																																					1										1
Versorgung zufriedenstellend	Ressourcen Personal	1																																									1						1
fehlendes Reinigungspersonal (Ärzte müssen übernehmen)	Ressourcen Personal	2																												1																			1
Datenspezialist für Auswertungen fehlt	Ressourcen Personal	2																														1																	1
Inhaltliche Kompetenzen der Sekretariate auszubauen	Ressourcen Personal	0																														1																	1
Fehlende adäquate Nachbesetzung (insb. medizinisch technishcer Dienst)	Ressourcen Personal	2																																1															1
trotz Personalwachstum, Forderung nach 100% Auslastung	Ressourcen Personal	2																																			1												1
Material
gute Versorgung mit Medikamenten	Ressourcen Material	1					1																																			1	1						3
gute Ausstattung (Material)	Ressourcen Material	1						1											1		1		1																			1	1						6
in Ordnung - durchschnittlich	Ressourcen Material	0									1	1													1																1								4
etwas zu sparsam	Ressourcen Material	2													1																																		1
Materialien müssen häufig lange gesucht werden	Ressourcen Material	2																		1																													1
lange Bestelldauer	Ressourcen Material	2																																						1									1
Verbesserung durch interne Verrechnungspreise	Ressourcen Material	1																																										1					1
Geräte
gute Ausstattung (Geräte)	Ressourcen Geräte	1		1				1							1				1		1		1												1					1		1	1	1					11
schlechte Verfügbarkeit (Geräte oft besetzt)	Ressourcen Geräte	2		1																																													1
teilweise fehlende Beatmungsgeräte	Ressourcen Geräte	2			1		1									1														1									1										5
teilweise fehlende Monitore	Ressourcen Geräte	2					1																																1										2
Hohe Rüstzeiten durch unterschiedliche Geräte	Ressourcen Geräte	2							1	1																																							2
schlechte MRT-Ausrüstung	Ressourcen Geräte	2								1																																							1
Ausstattung in Ordnung - durchschnittlich	Ressourcen Geräte	0									1	1																1																					3
Mehr Technik für Pflegekräfte, z. B. beim Heben von Patienten	Ressourcen Geräte	0														1																																	1
Teilweise veraltet (z. B. Beatmungsgeräte)	Ressourcen Geräte	2																1		1								1	1			1			1				1							1			8
Schlechter Umgang mit Geräten	Ressourcen Geräte	2																																										1	1				2
Sinkende Quantität	Ressourcen Geräte	2																																	1									1	1	1		1	5
Sinkende Qualität	Ressourcen Geräte	2																																										1	1				2
Schlechte Wartung	Ressourcen Geräte	2																																										1	1				2
teilweise lange Wartezeiten bei Ultraschallgeräten	Ressourcen Geräte	2																																	1														1
zum Teil schlechte Ausstattung	Ressourcen Geräte	2																															1																1
finanzielle Mittel
jederzeit sichergestellt/gut	Ressourcen finanzielle Mittel	1		1				1		1		1				1				1					1																								7
Fehlende Kostenübernahme bei Fortbildungen	Ressourcen finanzielle Mittel	2				1																																					1	1					3
ungleiche Verteilung auf Geräte und Material	Ressourcen finanzielle Mittel	2					1																																										1
EUR-Kontingent für WB nutzen für MA	Ressourcen finanzielle Mittel	0												1																																			1
rational	Ressourcen finanzielle Mittel	0													1																								1		1								3
Finanzielle Mittel für WB ermöglichen	Ressourcen finanzielle Mittel	0															1		1																														2
im Vergleich eher mäßig	Ressourcen finanzielle Mittel	2																																								1							1
ungleiche Verteilung der finanziellen Mittel	Ressourcen finanzielle Mittel	2																																								1							1
Klinische Forschung wird weniger gefördert	Ressourcen finanzielle Mittel	2																																								1							1
langwierige und unwahrscheinliche Umsetzung	Ressourcen finanzielle Mittel	2																																										1					1
Verbesserungsmöglichkeiten Personalführung
Mitarbeitergespräche als Karrieregespräche 1:1 jährlich führen	Verbesserung Personalführung	4	1	1						1															1																								4
Abstimmungsprozesse auf Teams übertragen (z. B. bei externen Fortbildungen)	Verbesserung Personalführung	4	1														1																																2
Endgespräche während FA-Weiterbildung	Verbesserung Personalführung	4		1																																			1										2
Mitarbeitergesprächen mehr Zeit und Bedeutung einräumen	Verbesserung Personalführung	4			1				1									1	1		1	1								1																			7
Rotations- oder generell MA-Gespräche auch für FA weiterführen (nicht nur Jahresgespräch)	Verbesserung Personalführung	4				1							1							1					1	1	1																						6
Gesprächen Taten/Konsequenzen folgen lassen	Verbesserung Personalführung	4					1			1							1							1				1	1																		1	1	8
Gespräche auf tieferer Hierarchieebene ansetzen	Verbesserung Personalführung	4					1																		1																								2
Status quo von Quereinsteigern aufnehmen (um gezielt Kompetenzen zu entwickeln)	Verbesserung Personalführung	4					1																																										1
Mitarbeitergespräche nicht effektiv und zielführend	Verbesserung Personalführung	4						1	1	1																	1																						4
Instrumente aus "Management für Mediziner" nutzen - FK qualifizieren	Verbesserung Personalführung	4						1															1				1			1																	1		5
Strukturierung MA-Gespräche erhöhen	Verbesserung Personalführung	4								1			1								1						1													1									5
Regelmäßigkeit einführen oder zumindest einhalten	Verbesserung Personalführung	4								1									1			1			1		1									1	1			1									8
Transparenz über Rotationsgespräche erhöhen	Verbesserung Personalführung	4								1																			1		1																		3
Zusammensetzung MA-Gespräche ändern (z.B. Assistentensprecher)	Verbesserung Personalführung	4								1														1	1																								3
Rahmen schaffen, in dem wirklich konstruktive Kritik geäußert werden kann	Verbesserung Personalführung	4									1		1						1		1																												4
Day-to-Day Feedback fördern	Verbesserung Personalführung	4												1	1																								1										3
Einen festen Ansprechpartner für AÄ und FÄ benennen	Verbesserung Personalführung	4													1						1																												2
Mehr Unterstützung bei Karrierewegen bieten - Ausbildungspläne	Verbesserung Personalführung	4														1					1																												2
Zielvereinbarungen ausbauen	Verbesserung Personalführung	4														1			1			1									1																		4
Verbindlichkeit erhöhen - Termine und Rückmeldungen gelten auch für OÄ	Verbesserung Personalführung	4															1		1					1	1																1								5
Frauen stärker fördern	Verbesserung Personalführung	4																				1			1																								2
Gute Organisation der Rotationsgespräche	Verbesserung Personalführung	4																																								1							1
Sprechstunde mit Prof. Van Aken wäre sinnvoll	Verbesserung Personalführung	4																																								1							1
Schwierige Beurteilung bei Rotationsgesprächen aufgrund unstetigen Einsätzen der Fachärzte	Verbesserung Personalführung	4																																									1						1
Jahresgespräche sind einseitig	Verbesserung Personalführung	4																																										1	1				2
Fehlende Berücksichtigung von Wünschen der FÄ	Verbesserung Personalführung	4																																		1								1					2
Fehlende Dokumentation bei Jahresgesprächen	Verbesserung Personalführung	4																										1			1			1										1					4
Eindruck, dass Gespräche für Prof. Van Aken gleichgültig sind, angehen	Verbesserung Personalführung	4																																										1					1
Zufriedenstellende OA-Gespräche	Verbesserung Personalführung	4																																										1					1
Rotationsgespräche abhängig von OA	Verbesserung Personalführung	4																																											1				1
Jahresgespräche besser vorbereiten	Verbesserung Personalführung	4																																											1				1
Langfristige Entwicklungsziele bei Rotationen schwierig aufzuzeigen (zu kurze Zeit)	Verbesserung Personalführung	4																																												1			1
Detaillierte Bewertung bei Rotationsbögen schwierig (zu kurze Zeit)	Verbesserung Personalführung	4																																												1			1
Feedback-Kultur optimieren	Verbesserung Personalführung	4																																												1			1
MFM auch für Weiterbildungsassistenten/Fachärzte anbieten	Verbesserung Personalführung	4																																												1			1
Gespräche auch für Fachärzte anbieten	Verbesserung Personalführung	4																																												1			1
Gesprächszusammensetzung (1 WB-A, 3 OÄ) bei Rotationsgesprächen unfair	Verbesserung Personalführung	4																																													1		1
Bewertungen bei Rotationsgesprächen sind teilweise zu gut	Verbesserung Personalführung	4																																1													1		2
Ärzte zu Fragen an OÄ ermutigen	Verbesserung Personalführung	4																																													1		1
Strukturiertes Format mit Prof. Van Aken sinnvoll	Verbesserung Personalführung	4																																												1			1
Rotationsbögen zugänglich machen	Verbesserung Personalführung	4																											1																				1
Überarbeitung Rotationsbogen	Verbesserung Personalführung	4																													1																		1
Inhalte Führungsseminare umsetzen	Verbesserung Personalführung	4																													1																		1
Prof. Van Aken ist guter Coach	Verbesserung Personalführung	4																																1															1
Oberärzte bekommen kein Feedback	Verbesserung Personalführung	4																																1															1
Gute Führungskurse	Verbesserung Personalführung	4																																1															1
Klinikvollversammlung wünschenswert (MoMoVo mit zu geringer Reichweite)	Verbesserung Personalführung	4																															1																1
bessere Strukturierung in der Klinik als im Rest des UKM	Verbesserung Personalführung	4																																			1												1
bewusste Führung umsetzen (nicht irgendwie mit MA umgehen)	Verbesserung Personalführung	4																																			1												1
Eigene Einarbeitung
Tutorenkonzept etabliert und gut	Einarbeitung	1	1					1								1		1	1							1						1	1								1		1						10
sehr schnelle Verantwortungsübertragung	Einarbeitung	0		1																																									1				2
Wenig Feedback aufrund Zeitmangel	Einarbeitung	2		1										1																																			2
Strukturiert	Einarbeitung	1			1									1	1	1														1								1	1	1				1					9
Hohe Lernkurve in der Anästhesie	Einarbeitung	0			1																																		1										2
aufgrund personeller Engpässe verschlechtert	Einarbeitung	2				1							1																1																				3
Fehlende organisatorische Einarbeitung	Einarbeitung	2					1														1								1																1				4
Einarbeitung anhand einer Checkliste gut (vgl. Intensivstation)	Einarbeitung	1					1																							1		1							1										4
gute Einarbeitung (ausreichend lang und individuell)	Einarbeitung	1								1					1	1			1			1			1		1								1				1				1	1			1		12
fehlendes Personal zu Lasten Einarbeitung (weniger Verantwortung, flache Lernkurve, OA und FA übernehmen Aufgaben der Assistenten)	Einarbeitung	2								1										1									1																				3
keine Einarbeitung gehabt (weil vorher PJ´ler im UKM)	Einarbeitung	0									1																																						1
weiß nichts von Einarbeitungsprogramm	Einarbeitung	0										1																																					1
Simulationen im Studienhospital sollten dokumentiert werden	Einarbeitung	0											1																																				1
Geräteschulung fehlt	Einarbeitung	2																																							1								1
keine richtige Einarbeitung erhalten	Einarbeitung	2																										1																		1			2
Assistenzärzte kennen sich weniger in Bereichen aus	Einarbeitung	2																																													1		1
komplette organisatorische Einarbeitung würde zu lange dauern	Einarbeitung	0																																												1			1
Learning by Doing	Einarbeitung	0																											1	1																			2
Gute Einarbeitung für Assistenzärzte	Einarbeitung	1																											1				1																2
Mitlaufen von Mentoren funktioniert oft nicht wegen kollidierender Dienste	Einarbeitung	2																															1																1
Fluktuation ist Problem (mehr Einarbeitungsbedarf)	Einarbeitung	2																															1																1
Angebot vieler freiwilliger Möglichkeiten (Leitfäden etc.)	Einarbeitung	1																																			1												1
Ausländische Mitarbeiter
Fehlende Wertschätzung und Unterstützung (werden belächelt)	Einarbeitung ausl. Mitarbeiter	2	1																																													1	2
Sprachbarrieren untergraben Kompetenz und erschweren Zusammenarbeit	Einarbeitung ausl. Mitarbeiter	2		1	1					1			1		1					1	1					1										1			1		1			1					12
Kulturelle Unterschiede (Umgang mit Frauen, Pünktlichkeit)	Einarbeitung ausl. Mitarbeiter	2						1		1																	1		1	1		1					1		1										8
Mentalitätsproblem: Arbeiten langsamer/anders, Zusammenarbeit mit Frauen schwierig	Einarbeitung ausl. Mitarbeiter	2										1													1												1												3
schlechte Einarbeitung - nicht ausreichend	Einarbeitung ausl. Mitarbeiter	2											1																																				1
nicht bekannt, dass es spezielle Einarbeitung gibt	Einarbeitung ausl. Mitarbeiter	0															1									1						1						1		1									5
insgesamt gute Einarbeitung	Einarbeitung ausl. Mitarbeiter	1																															1						1										2
Sprachbarrieren vorhanden, aber nicht akut	Einarbeitung ausl. Mitarbeiter	0																											1						1								1						3
Sprachbarrieren haben zu Kündigungen geführt	Einarbeitung ausl. Mitarbeiter	2																																											1				1
geringer Anteil an ausl. Kollegen	Einarbeitung ausl. Mitarbeiter	0																												1																1			2
vergleichsweise gute Deutschkenntnisse	Einarbeitung ausl. Mitarbeiter	1																															1		1											1			3
teilweise geringere Qualifizierung	Einarbeitung ausl. Mitarbeiter	2																																	1	1												1	3
häufigere Kündigungen aufgrund Umgang mit Frauen spürbar	Einarbeitung ausl. Mitarbeiter	2																																			1												1
Verpflichtende Englischkurse einführen	Einarbeitung ausl. Mitarbeiter	0																																			1												1
individuelle Einarbeitung aufgrund Personalmangels nicht möglich	Einarbeitung ausl. Mitarbeiter	2																																				1											1
Verbesserungsmöglichkeiten Einarbeitung
Unterstützung und Wertschätzung deutlicher machen	Verbesserung Einarbeitung	4	1																																														1
Fortbildungen aktiv anbieten	Verbesserung Einarbeitung	4	1																																														1
Längere Einarbeitungszeit für ausl. Kollegen	Verbesserung Einarbeitung	4		1																					1																	1		1					4
Feste Beszugsperson für (ausl.) Kollegen	Verbesserung Einarbeitung	4		1								1											1												1				1			1		1					7
Tägliche Fortbildung zu best. Thema (vgl. HNO)	Verbesserung Einarbeitung	4		1																																													1
regelmäßige und vermeherte Gesprächsführung bei Einarbeitung	Verbesserung Einarbeitung	4		1																																													1
Rekrutierung regionales Personal ggf. besser	Verbesserung Einarbeitung	4			1																																												1
Sprachkurse anbieten - Deutsch als Voraussetzung	Verbesserung Einarbeitung	4						1		1						1		1				1		1		1	1									1					1								10
Einarbeitung erst einstellen wenn sichergestellt ist, dass Standardprozesse beherrscht werden	Verbesserung Einarbeitung	4											1										1																									1	3
Einstellungszeit flexibel auf Bedürfnis ausrichten - kein Standard	Verbesserung Einarbeitung	4														1							1	1																									3
alle für kultrelle Themen sensibilisieren	Verbesserung Einarbeitung	4														1																																	1
Einweisungen und Rückmeldungen von leitenden Ärzten erhöhen	Verbesserung Einarbeitung	4															1																																1
Gesetzliche Grundlagen für Ausländer vermitteln	Verbesserung Einarbeitung	4																1																															1
Einarbeitung genrell in neuen Bereichen einführen	Verbesserung Einarbeitung	4																			1																												1
Qualifikationsprofile und -anforderungen aufstellen	Verbesserung Einarbeitung	4																				1																											1
Bessere Einbindung in Personalführung und -entwicklung	Verbesserung Einarbeitung	4																																								1							1
Insbesondere müssen Quereinsteiger eingearbeitet werden	Verbesserung Einarbeitung	4																																									1	1					2
Rotationen an Erfahrung/Zeitpunkt der Weiterbildung anpassen	Verbesserung Einarbeitung	4																																											1				1
Erwartungen an Tutoren festlegen	Verbesserung Einarbeitung	4																																	1														1
Strukturiertes Einarbeitungskonzept erstellen	Verbesserung Einarbeitung	4																																	1														1
GB Personal in Bewerbungsgesprächen involvieren	Verbesserung Einarbeitung	4																																			1												1
Ziele des Projekts
Zeigt Wertschätzung	Projektziele	0	1																																														1
Gutes , sinnvolles Projekt	Projektziele	0			1	1		1	1	1	1	1	1	1	1	1	1	1		1	1		1	1			1	1		1	1		1	1	1							1		1	1	1		1	29
Warum nicht früher?	Projektziele	0			1																		1																										2
Was ist Motivation - Unterstützung Ärzte oder Füllen von Lücken?	Projektziele	0			1																																												1
schwierige Problemlösung	Projektziele	0				1																										1	1																3
Vernünftige Ziele	Projektziele	0					1			1	1	1					1	1		1	1		1	1	1	1			1									1		1	1		1	1		1		1	20
Skepsis, ob Ziel erreicht werden kann	Projektziele	0						1			1		1							1	1			1		1	1																		1				9
Problem: Prof. van Aken	Projektziele	0						1												1																													2
Fraglich, wie Projekt ohne Prof. Hahnenkamp weitergehen soll	Projektziele	0						1																																									1
Weitere Berufsgruppen einbeziehen	Projektziele	0								1																									1														2
Zusammenarbeit zwischen Kliniken, Hierarchien und Mitarbeitern untersuchen	Projektziele	0								1																																							1
Hohe Erwartungshaltung	Projektziele	0																				1													1														2
Umsetzung ist entscheidend	Projektziele	0																										1				1														1			3
Grundproblem Personalmangel wird nicht gelöst	Projektziele	0																														1																	1
Theorie uninteressant	Projektziele	0																														1																	1
Organisation durchleuchten	Projektziele	0																																	1														1
Schafft Bewusstsein/Auseinandersetzung mit der Situation	Projektziele	0																																1															1
externer Blick positiv	Projektziele	0																																1															1
Eher Facharztfehlallokation statt -mangel	Projektziele	0																															1																1
Anzahl Fachärzte wird sich durch Projekt wahrscheinlich nicht ändern	Projektziele	0																															1																1
Persönliches Interesse am Thema/Projekt	Projektziele	0																																			1												1
Branchenübergreifende Suche positiv	Projektziele	0																																			1												1
Weitere Ziele
Wohlfühlfaktor erhöhen (persönliche Gespräche, Nischen, Aufstiegschancen etc.)	Weitere Ziele	0	1																																														1
WLB verbessern	Weitere Ziele	0			1																																												1
Kinderbetreuung verbessern (Transparenz und Gewissheit bei Vergabe)	Weitere Ziele	0			1																																												1
Kulturveränderung wichtig	Weitere Ziele	0						1																																									1
Vereinbarkeit von Beruf und Familie	Weitere Ziele	0							1			1																											1					1	1				5
Karrierewege verbessern	Weitere Ziele	0										1																																					1
Fehlende Perspektiven aufnehmen	Weitere Ziele	0													1																																		1
Generationenunterschiede und den Umgang damit	Weitere Ziele	0																							1	1																							2
Perspektive der OÄ aufnehmen	Weitere Ziele	0																																								1							1
Umgang mit älteren Mitarbeitern analysieren	Weitere Ziele	0																																											1				1
Krankenhäuser/Bereiche der Außenrotation betrachten	Weitere Ziele	0																																1															1
Motivation außerhalb von Gehalt	Weitere Ziele	0																																			1												1
Berufsverständnis Ärzte (z.B. Übernahme administrativer Aufgaben) schärfen	Weitere Ziele	0																																			1												1
Informationswunsch
Newsletter	Informationswunsch	0	1		1		1		1						1			1				1							1			1	1		1		1					1	1						14
Montagsvorlesung	Informationswunsch	0	1			1	1		1	1		1						1					1																1		1		1						11
Präsentation - Extra Veranstaltung	Informationswunsch	0		1																					1				1																				3
Stellungnahme Oberärzte zu Maßnahmen	Informationswunsch	0			1																																												1
Aktiver Austausch/Diskussion ermöglichen	Informationswunsch	0				1									1	1							1														1											1	6
verkürzter Abschlussbericht	Informationswunsch	0						1		1																	1																						3
Mail (regelmäßig)	Informationswunsch	0									1	1			1	1						1		1		1		1		1							1												10
nicht über Montagsvorlesung - nur 50% ige Anwesenheit	Informationswunsch	0												1																																			1
mehr externe Kommunikation	Informationswunsch	0														1																																	1
Ausführliche Infos im Kernteam	Informationswunsch	0																												1		1																	2
Verweis auf Website	Informationswunsch	0																														1																	1
Plattform zum Projektfortschritt	Informationswunsch	0																																1															1
keine unnötigen Sitzungen	Informationswunsch	0																															1																1
Weitere Kommentare
Maßnahmen zur Gesunderhaltung der Fachärzte	Weitere Kommentare	0	1																																														1
Schlechte Erreichbarkeit PMO (telefonisch)	Weitere Kommentare	0		1																																													1
Eigene Kündigung aufgrund Vergütung, Position und flacheren Hierarchien	Weitere Kommentare	0			1																																												1
Trägheit des Systems erschwert Umsetzung des Projekts	Weitere Kommentare	0			1		1																																										2
Interviews sind positiv, stoßen Veränderungen an	Weitere Kommentare	0				1				1																					1				1														4
Facharzt kein langfristiger Beruf (niemand möchte überholt werden)	Weitere Kommentare	0				1																																											1
Flexible Stellen schaffen	Weitere Kommentare	0				1																																											1
kleinere Häuser befragen	Weitere Kommentare	0					1																																										1
Perspektiven als Hebel für Bindung	Weitere Kommentare	0					1																																										1
Pflegende auf Internistischen Intensivstation bindet Pflegende langfristig (Gründe erfragen)	Weitere Kommentare	0					1																																										1
Einbeziehung fremder Branchen gut	Weitere Kommentare	0					1																																										1
Wie gehen andere Kliniken mit Problem um?	Weitere Kommentare	0						1																																									1
Glaubt nicht an Änderung - das haben bisherige Projekte gezeigt	Weitere Kommentare	0									1						1																																2
Was passiert mit dem Projekt wenn Prof. Hahnenkamp geht?	Weitere Kommentare	0											1														1																						2
Jetzt müssen Konsequenzen folgen (aus der Analyse)	Weitere Kommentare	0																				1																											1
Wunsch nach mehr Hintergrundinformationen	Weitere Kommentare	0														1																																	1
Die handelnden Personen gehen (Hahnenkamp, Van Aken) Was passiert dann?	Weitere Kommentare	0																							1																								1
Änderungen allein in der Anästhesiologie bringen nichts - anderen Kliniken miteinbeziehen	Weitere Kommentare	0																																						1									1
Fluktuation von Fachärzten ist Normalität	Weitere Kommentare	0																																				1					1						2
Ziel Lebensarbeitsperspektive ist herausfordernd	Weitere Kommentare	0																																										1					1
Turmdienst beleuchten (früher große Nachfrage)	Weitere Kommentare	0																																										1					1
Aktive Entscheidung für längere FA-Tätigkeit ist eher selten	Weitere Kommentare	0																																										1					1
Gesamtpaket muss passen (vgl. Franziskus)	Weitere Kommentare	0																																										1					1
Geld ist nicht alles	Weitere Kommentare	0																																										1					1
Individuellere Terminvereinbarung zu Interviews mit Oberärzten	Weitere Kommentare	0																																													1		1
Mitarbeiter müssen mehr Einfluss auf ihre Arbeit haben	Weitere Kommentare	0																																										1					1
Aktive Einbindung von Fachärzten in operative Projektarbeit	Weitere Kommentare	0																											1																				1
Mitbestimmung von Fachärzten verbessern als genereller Ansatzpunkt	Weitere Kommentare	0																											1																				1
Kommunikation als zentraler Aspekt	Weitere Kommentare	0																													1																		1
Arbeitsplatzbegehungen differenziert nach Berufsgruppen/Hierarchien durchführen	Weitere Kommentare	0																													1																		1
Fachärzte clustern und danach ins Projekt einbeziehen	Weitere Kommentare	0																														1																	1
Klinik bietet Vorteile, die zu nutzen von der eigenen Einstellung abhängt	Weitere Kommentare	0																																1															1
Wachstum der Klinik führte zu sinkender Qualität	Weitere Kommentare	0																																1															1
Maßnahmen (insb. in der WB) müssen für Klinik und UKM zufriedenstellend sein	Weitere Kommentare	0																																1															1
Perspektive GB Personal unbedingt aufnehmen	Weitere Kommentare	0																																			1												1
Balance zwischen neuen und erfahrenen Kollegen erstrebenswert	Weitere Kommentare	0																																				1											1
gesamt		703																																															#REF!
positiv		110
negativ		254
neutral		112
Verbesserung		227
[truncated: 4 more columns]

## Sheet: negative statements main
Name			positiv = 1 negativ = 2 neutral = 0	Subject 1	Subject 2	Subject 3	Subject 4	Subject 5	Subject 6	Subject 7	Subject 8	Subject 9	Subject 10	Subject 11	Subject 12	Subject 13	Subject 14	Subject 15	Subject 16	Subject 17	Subject 18	Subject 19	Subject 20	Subject 21	Subject 22	Subject 23	Subject 24	Subject 25	Subject 26	Subject 27	Subject 28	Subject 29	Subject 30	Subject 31	Subject 32	Subject 33	Subject 34	Subject 35	Subject 36	Subject 37	Subject 38	Subject 39	Subject 40	Subject 41	Subject 42	Subject 43	Subject 44	Subject 45	Subject 46
sex				m	m	m	m	w	m	m	w	m	w	m	m	w	m	m	m	m	m	w	w	m	m	w	m	w	w	m	m	m	m	m	w	m	m	m	m	m	m	m	w	w	m	w	m	m	m
Clinic since x yrs				6	8	10	9	8	10	4	11	7	15	8	3	7	7	2	5	7	7	7	8	2	6	6	3	10	7								15			8	14	13	19	31	9	9	10	9	13
Position since x yrs				6	2	7	4	6	4	3	5	1.5	7	2	2	2	1	3	1	2	2	2	2	5	1	4	4	4	2				>3	>3	>3		8			1	?	4	8	14	1	0.5	3	2	4
Statement	Survey section	Topic
Fachärzte als Lückebüßer	Gründe Verlassen	Arbeitsaufkommen	2						1											1								1						1												1
hohe Arbeits-/Dienstbelastung	Gründe Verlassen	Arbeitsaufkommen	2				1	1				1				1			1				1											1					1			1				1
Hohe Arbeits-/Dienstbelastung (fehlende WLB)	Gründe Verlassen	Arbeitsaufkommen	2	1	1	1	1	1	1	1	1	1			1	1	1	1	1		1	1	1	1	1	1	1	1		1	1	1		1	1		1		1	1	1	1	1	1	1	1	1	1
10 Stunden Tage werden kritisiert	Schwächen	Arbeitsaufkommen	2																															1
Belastende Bereitschaftsdienste	Schwächen	Arbeitsaufkommen	2																										1					1															1
zu große Anzahl an Diensten/Aufgaben	Schwächen	Arbeitsaufkommen	2																										1				1
hohe Flexibilität gefordert	Gründe Verlassen	Arbeitszeitflexibilisierung	2																																												1
geringe Flexibilisierung der Arbeitszeit	Schwächen	Arbeitszeitflexibilisierung	2																											1
Schwierige Situation für Teilzeitkräfte	Schwächen	Arbeitszeitflexibilisierung	2										1							1
Überstunden können nicht abgefeiert werden	Schwächen	Arbeitszeitflexibilisierung	2								1					1														1
autarke Dienstplanung durch Kliniken/Klinikdirektoren	Dienstplanung	Dienstplanung	2																																			1
Dienstmodell passt nicht mehr zu längeren Saallaufzeiten	Dienstplanung	Dienstplanung	2																												1
fehlende kurzfristige Flexibilität	Dienstplanung	Dienstplanung	2																																1
fehlende Routine aufgrund hohem Personalwechsel	Dienstplanung	Dienstplanung	2																												1
fehlende Softwareunterstützung	Dienstplanung	Dienstplanung	2																																										1
Frühzeitige Planung im Konflikt zu hohem Änderungsbedarf	Dienstplanung	Dienstplanung	2																															1
Hohe Belastung des Dienstplaners	Dienstplanung	Dienstplanung	2																																										1
langfristige Planung nicht möglich	Dienstplanung	Dienstplanung	2																												1
Schwierige Koordination	Dienstplanung	Dienstplanung	2																													1
überreizter Verteiler	Dienstplanung	Dienstplanung	2																																1
Vertretungen schwierig zu realisieren	Dienstplanung	Dienstplanung	2																																											1
kaum vereinbar mit externen Tätigkeiten - keine Berücksichtigung	Dienstplanung	Dienstplanung	2											1
vieles auf inoffiziellem Weg (positiv und negativ)	Dienstplanung	Dienstplanung	2			1
Kontinuität der Rotation in Anästhesie-Sprechstunde fehlt	Dienstplanung	Dienstplanung	2																											1														1
zu kurze Rotationszeiten	Dienstplanung	Dienstplanung	2																												1								1										1
muss immer überprüft werden - Eigenverantwortung	Dienstplanung	Dienstplanung	2											1												1																1
zeitaufwendig	Dienstplanung	Dienstplanung	2			1																	1																						1
fehlender Abgleich von Kompetenzen/Fähigkeiten und Diensten (Folge: unsichere, jüngere Kollegen)	Dienstplanung	Dienstplanung	2																											1							1						1	1
unzuverlässig, unverbindlich	Dienstplanung	Dienstplanung	2							1														1									1									1
kurzfristige Freigabe	Dienstplanung	Dienstplanung	2			1								1	1																			1											1	1	1
viel zu kurzfristig	Dienstplanung	Dienstplanung	2									1				1	1	1								1		1			1		1	1
komplex	Dienstplanung	Dienstplanung	2		1		1									1							1			1						1			1		1							1	1
undurchsichtig	Dienstplanung	Dienstplanung	2		1		1		1					1	1					1			1	1				1																	1
Fehlender "fester Platz"	Gründe Verlassen	Dienstplanung	2																																							1
keine Berücksichtigung von Rotationswünschen	Gründe Verlassen	Dienstplanung	2					1			1
Fehlende langfriste Einsatzgebiete, fehlendes Zuhause	Gründe Verlassen	Dienstplanung	2						1		1															1		1			1	1		1			1	1	1	1							1		1
Erfahrung, Qualifikation intransparent bei den Diensten	Schwächen	Dienstplanung	2																			1				1
Rotationen -Organisation (kurzfristige Bekanntgabe)	Schwächen	Dienstplanung	2							1					1
Komplexe, kurzfristige Personaleinsatzplanung	Schwächen	Dienstplanung	2						1									1						1											1
nicht optimale Nutzung/Absprache der Kernarbeitszeiten (warten auf Operateure)	Schwächen	Dienstplanung	2	1												1					1						1
Einsatzplanung/Dienstplanung	Schwächen	Dienstplanung	2							1		1			1				1									1								1
zu kurze Rotationszeiten	Schwächen	Dienstplanung	2				1																			1								1		1				1				1			1		1
Pflegendienstleitungen mit unrealistischen Planungen	Zusammenarbeit Pflegende	Dienstplanung	2																												1
Geräteschulung fehlt	Einarbeitung	Einarbeitung	2																																							1
Mitlaufen von Mentoren funktioniert oft nicht wegen kollidierender Dienste	Einarbeitung	Einarbeitung	2																															1
Assistenzärzte kennen sich weniger in Bereichen aus	Einarbeitung	Einarbeitung	2																																													1
Fluktuation ist Problem (mehr Einarbeitungsbedarf)	Einarbeitung	Einarbeitung	2																															1
keine richtige Einarbeitung erhalten	Einarbeitung	Einarbeitung	2																										1																		1
Wenig Feedback aufrund Zeitmangel	Einarbeitung	Einarbeitung	2		1										1
fehlendes Personal zu Lasten Einarbeitung (weniger Verantwortung, flache Lernkurve, OA und FA übernehmen Aufgaben der Assistenten)	Einarbeitung	Einarbeitung	2								1										1									1
Fehlende organisatorische Einarbeitung	Einarbeitung	Einarbeitung	2					1														1								1																1
schlechte Einarbeitung - nicht ausreichend	Einarbeitung ausl. Mitarbeiter	Einarbeitung	2											1
Sprachbarrieren haben zu Kündigungen geführt	Einarbeitung ausl. Mitarbeiter	Einarbeitung	2																																											1
teilweise geringere Qualifizierung	Einarbeitung ausl. Mitarbeiter	Einarbeitung	2																																	1	1												1
Mentalitätsproblem: Arbeiten langsamer/anders, Zusammenarbeit mit Frauen schwierig	Einarbeitung ausl. Mitarbeiter	Einarbeitung	2										1													1												1
Sprachbarrieren untergraben Kompetenz und erschweren Zusammenarbeit	Einarbeitung ausl. Mitarbeiter	Einarbeitung	2		1	1					1			1		1					1	1					1										1			1		1			1
Zu geringe Einarbeitungszeit	Schwächen	Einarbeitung	2								1																							1
Problematische Dienstzeiten (z.B. 10-19 Uhr) für Famile	Dienstplanung	Ertragsorientierung	2																																				1
lange OP-Laufzeiten	Gründe Verlassen	Ertragsorientierung	2																																			1
Hoher Erfolgsdruck	Gründe Verlassen	Ertragsorientierung	2											1												1
Vielzahl von Diensten und Arbeitszeiten	Gründe Verlassen	Ertragsorientierung	2					1				1						1									1	1	1							1						1
trotz Personalwachstum, Forderung nach 100% Auslastung	Ressourcen Personal	Ertragsorientierung	2																																			1
Sinkende Qualität der Anästhesie durch erhöhten Leistungsdruck seitens UKM	Schwächen	Ertragsorientierung	2																																										1
Steigende Wirtschaftsorientierung (statt Patientenorientierung)	Schwächen	Ertragsorientierung	2																																													1
Quartalsgespräche mit Dr. Waurick zu bwl-lastig, wenig Anerkennung	Schwächen	Ertragsorientierung	2																																													1
Klinikführung - "Van Aken System"	Schwächen	Ertragsorientierung	2																	1
Ausweitung der OP-Zeiten	Schwächen	Ertragsorientierung	2																										1																			1
Klinik als Dienstleister - muss immer funktionieren, alles wird möglich gemacht	Schwächen	Ertragsorientierung	2	1	1	1				1		1				1					1			1	1	1	1	1					1							1	1					1
manchmal zu hoher Leistungsanspruch (Dienstleister)	Zusammenarbeit Hierarchien	Ertragsorientierung	2							1
Mehr Einsatzbereitschaft und Ergebnisorientierung gewünscht	Zusammenarbeit Pflegende	Ertragsorientierung	2	1																		1			1																								1
ertratgsorientiert (trotz weniger Ärzte mehr OPs)	Zusammenarbeit Verwaltung	Ertragsorientierung	2																																											1
fehlende Freizeit	Gründe Verlassen	Familie und Beruf	2																																											1
Fehlende Lebensarbeitsperspektive	Gründe Verlassen	Familie und Beruf	2																																										1
Geringe Vereinbarkeit von Beruf und Familie	Gründe Verlassen	Familie und Beruf	2																										1		1				1		1
Fehlende Planungssicherheit - Soziales Leben kaum möglich	Gründe Verlassen	Familie und Beruf	2									1						1	1		1			1																	1
Familienfreundlichkeit kommt zu kurz	Schwächen	Familie und Beruf	2																																			1					1
Undurchsichtiger Vergabeprozess Kita	Schwächen	Familie und Beruf	2		1											1
Unterschiedliche Kompetenzeinschätzungen durch OÄ und FÄ	Gründe Verlassen	Führung	2											1
Fehlende Kontrolle von Delegation	Schwächen	Führung	2																														1
Betriebsblindheit - gerade auf Führungsebene	Schwächen	Führung	2														1
Fehlende Strukturierung bei Personalgesprächen	Schwächen	Führung	2						1
Führung - Führungskräfte gehen nicht genug auf Mitarbeiter ein	Schwächen	Führung	2																						1
Rollendefinition ist nicht klar	Zusammenarbeit Hierarchien	Führung	2																																								1
schlechter Umgangston	Zusammenarbeit Hierarchien	Führung	2																						1
wechselnde Vorgesetzte	Zusammenarbeit Hierarchien	Führung	2			1
Klinikleitung teilweise kurz angebunden	Zusammenarbeit Hierarchien	Führung	2																																	1
Karriereentwicklung abhängig vom Wohlwollen FK	Gründe Verlassen	Karriere	2														1
Karriereperspektiven (ohne Habilitation keine OÄ-Stelle)	Gründe Verlassen	Karriere	2												1					1		1						1															1		1
fehlende, intransparente Karriereperspektiven/Rotationen	Gründe Verlassen	Karriere	2	1		1	1	1	1	1	1		1		1		1		1	1	1	1	1					1	1	1	1	1				1			1				1	1	1	1	1	1
fehlende, intransparente Karriereperspektiven	Schwächen	Karriere	2	1			1									1	1											1			1									1
fehlende Perspektiven für Pflegende	Zusammenarbeit Pflegende	Karriere	2																																													1
Fehlende Transparenz innerhalb und zwischen den Kliniken	Schwächen	Kooperation	2																																								1
Operateure spielen Anästhesisten gegeneinander aus	Schwächen	Kooperation	2																																											1
Stimmung zwischen Anästhesie und Operateuren	Schwächen	Kooperation	2																																										1
schlechte Zusammenarbeit mit anderen Fachgebieten (Anästesisten als Sündenböcke)	Schwächen	Kooperation	2												1						1	1		1
schwierig	Zusammenarbeit andere Kliniken/Bereiche	Kooperation	2												1											1		1
Probleme aufgrund unterschiedlicher Ziele von OÄ und FÄ	Zusammenarbeit Hierarchien	Kooperation	2																																								1
teilweise unkollegialer Umgang mit Anästhesie-Assistenten durch Ärzte anderer Bereiche	Zusammenarbeit Hierarchien	Kooperation	2																																												1
teilweise mangelnde Pünktlichkeit bei Übergabe	Zusammenarbeit Hierarchien	Kooperation	2		1
Zusammenarbeit in Chirurgie teilweise nicht so gut	Zusammenarbeit Hierarchien	Kooperation	2	1																	1																			1
schwierige Zusammenarbeit zwischen OÄ und AÄ (EINZELFÄLLE, belasten aber extrem)	Zusammenarbeit Hierarchien	Kooperation	2									1		1		1			1	1							1
Zusammenarbeit auf Intensiv schwierig	Zusammenarbeit Pflegende	Kooperation	2						1
kein gegenseitiges Wohlfühlen	Zusammenarbeit Pflegende	Kooperation	2						1																									1
Abstimmung schlecht	Zusammenarbeit Pflegende	Kooperation	2														1					1
fehlende Wertschätzung von Pflegenden für Ärzte	Zusammenarbeit Pflegende	Kooperation	2																															1									1
Teilweise Ausnutzung von Stellenunterschieden (andere auflaufen lassen)	Zusammenarbeit Pflegende	Kooperation	2	1																								1														1
Fehlende Wertschätzung und Unterstützung (werden belächelt)	Einarbeitung ausl. Mitarbeiter	Kultur	2	1																																													1
häufigere Kündigungen aufgrund Umgang mit Frauen spürbar	Einarbeitung ausl. Mitarbeiter	Kultur	2																																			1
Kulturelle Unterschiede (Umgang mit Frauen, Pünktlichkeit)	Einarbeitung ausl. Mitarbeiter	Kultur	2						1		1																	1		1	1		1					1		1
Fehlende Identifikation mit der Klinik	Gründe Verlassen	Kultur	2																																								1
Bewusstes Mobbing	Gründe Verlassen	Kultur	2																	1
Größe der Klinik, fehlendes "Wir"-Gefühl	Gründe Verlassen	Kultur	2																																		1		1
Fehlende Wertschätzung	Gründe Verlassen	Kultur	2			1													1	1				1	1						1									1								1
Rufdienste werden nicht ausgenutzt (aus moralischen Gründen)	Ressourcen Personal	Kultur	2											1
Fehlende Anreize für Mitarbeiter	Schwächen	Kultur	2																																								1
Umgang mit Generation Y	Schwächen	Kultur	2																																			1
Umgangston älterer Ober-/Fachärzte	Schwächen	Kultur	2																														1
als Frau muss man noch härter arbeiten um gleiche Wertschätzung zu erhalten	Schwächen	Kultur	2																							1
Fehlerkultur - kein konstruktiver Umgang, Angriffe	Schwächen	Kultur	2																					1
Eigenleben der Klinik (z.B. eigene Email-Adressen) statt Nutzung Verwaltung	Schwächen	Kultur	2																																			1
sinkende Mitarbeiterzufriedenheit	Schwächen	Kultur	2																															1
Starre Hierarchien	Schwächen	Kultur	2			1			1
Einzelkämpfer	Schwächen	Kultur	2																			1											1
Fehlendes positives Feedback (Fokus auf Schwächen)	Schwächen	Kultur	2		1																																						1
Kommunikation und Organisation - zu groß	Schwächen	Kultur	2														1									1															1
Wenig Wertschätzung	Schwächen	Kultur	2																1			1		1															1				1
geringer Austausch zwischen Fachärzten, fehlendes "Wir"-Gefühl	Schwächen	Kultur	2	1		1										1						1							1		1	1			1				1				1
rauer/nicht wertschätzender Umgangston	Zusammenarbeit andere Kliniken/Bereiche	Kultur	2																																					1
schlechteres Klima im Zentral-OP	Zusammenarbeit andere Kliniken/Bereiche	Kultur	2																														1
rein medizinischer, nicht persönlicher Kontakt zwischen Assistenzärzten und Oberärzten	Zusammenarbeit Hierarchien	Kultur	2																													1
unregelmäßiger Kontakt	Zusammenarbeit Hierarchien	Kultur	2																													1
Vermehrte Kritik und Beschwerde bei Fehlern von Fachärzten	Zusammenarbeit Hierarchien	Kultur	2																																										1
teilweise hierarchisch (ältere Kollegen, je nach Situation)	Zusammenarbeit Hierarchien	Kultur	2		1								1											1	1				1			1
Normalstationen: heterogen, geringe Wertschätzung der Pflegenden seitens Ärzten	Zusammenarbeit Pflegende	Kultur	2																																			1
weniger Delegation/Vertrauen in Pflegende	Zusammenarbeit Pflegende	Kultur	2																														1
fehlende Wertschätzung von Ärzten für Pflegende	Zusammenarbeit Pflegende	Kultur	2							1							1																	1
hohe Fluktuation als Kernproblem	Dienstplanung	Personalausstattung	2																												1
aufgrund personeller Engpässe verschlechtert	Einarbeitung	Personalausstattung	2				1							1																1
individuelle Einarbeitung aufgrund Personalmangels nicht möglich	Einarbeitung ausl. Mitarbeiter	Personalausstattung	2																																				1
schwierige Bindung von Fachärzten	Gründe Verlassen	Personalausstattung	2																											1
Datenspezialist für Auswertungen fehlt	Ressourcen Personal	Personalausstattung	2																														1
fehlendes Reinigungspersonal (Ärzte müssen übernehmen)	Ressourcen Personal	Personalausstattung	2																												1
zu wenig Erfahrung (Ärzte)	Ressourcen Personal	Personalausstattung	2																																					1
Stellen besetzt, aber Qualifikation fehlt	Ressourcen Personal	Personalausstattung	2								1				1
sinkende Qualifikation (Pflegende)	Ressourcen Personal	Personalausstattung	2																										1												1
Personalmangel Pflege	Ressourcen Personal	Personalausstattung	2						1										1																						1
sinkende Qualifikation	Ressourcen Personal	Personalausstattung	2			1						1							1							1			1	1																	1
zu wenig Personal/weiterer Personalaufbau	Ressourcen Personal	Personalausstattung	2		1							1	1	1		1			1	1	1							1	1			1	1	1	1		1		1	1	1	1	1		1	1	1	1	1
Mitarbeiterressourcen (Gewinnung- und Bindung Fachärzte, Personalplanung)	Schwächen	Personalausstattung	2																																		1
Sinkende Anzahl Pflegende	Schwächen	Personalausstattung	2																												1			1
Ausfälle (z. B. Krankheit) können schlecht kompensiert werden	Schwächen	Personalausstattung	2															1																1
Hohe Fluktuation	Schwächen	Personalausstattung	2																				1																			1						1
Sinkende Qualifikation der Mitarbeiter	Schwächen	Personalausstattung	2																										1		1	1								1
Zu wenig Personal (in allen Bereichen)	Schwächen	Personalausstattung	2									1										1											1						1						1	1	1
hohe Fluktuation	Zusammenarbeit Pflegende	Personalausstattung	2			1						1
Loyalität zum UKM sollte erhöht werden	Zusammenarbeit Pflegende	Pflege	2	1																																													1
Sprachbarrieren	Zusammenarbeit Pflegende	Pflege	2			1
Unerfahrenheit des Pflegepersonals - schlecht qualifiziert	Zusammenarbeit Pflegende	Pflege	2									1					1			1	1				1	1						1								1	1
sinkende Qualifikation	Zusammenarbeit Pflegende	Pflege	2	1		1	1	1				1														1						1	1							1	1
Ärzte wissen wenig über extrafunktionale WB	Fortbildung	Qualität Fort-/Weiterbildung	2												1
lange Wartezeit für WB (zumindest Schmerztherapie)	Fortbildung	Qualität Fort-/Weiterbildung	2												1
keine strukturierte Weiterbildung	Gründe Verlassen	Qualität Fort-/Weiterbildung	2																																		1
keine Berücksichtigung von Weiterbildungswünschen	Gründe Verlassen	Qualität Fort-/Weiterbildung	2										1
Keine Fähigkeits- oder Intressensbasierte WB	Gründe Verlassen	Qualität Fort-/Weiterbildung	2														1
Rückkehr in ZOP nach Intensiv-WB nicht attraktiv	Gründe Verlassen	Qualität Fort-/Weiterbildung	2													1																										1
Einsatzbereiche nicht auf Qualifikation/Ausbildungsstand zugeschnitten (Niveau zu hoch)	Gründe Verlassen	Qualität Fort-/Weiterbildung	2										1																							1										1
Klinische Forschung wird weniger gefördert	Ressourcen finanzielle Mittel	Qualität Fort-/Weiterbildung	2																																								1
schlechte Förderung während Weiterbildung	Schwächen	Qualität Fort-/Weiterbildung	2											1
keine einheiltichen Vorgehensweisen und Standards	Schwächen	Qualität Fort-/Weiterbildung	2																																						1
zu Beginn FA - keine Eingewöhnungszeit in neue Rolle - man wird ins kalte Wasser geworfen	Schwächen	Qualität Fort-/Weiterbildung	2											1								1
Forschung - nachlassende Reputation	Schwächen	Qualität Fort-/Weiterbildung	2																	1																									1
Fehlende Supervision (u.a. aufgrund von Dezentralität)	Schwächen	Qualität Fort-/Weiterbildung	2											1															1						1
Fachärzte als Lückenstopfer (WB bleibt auf der Strecke)	Schwächen	Qualität Fort-/Weiterbildung	2															1		1						1																1
unstrukturierte Weiterbildung	Schwächen	Qualität Fort-/Weiterbildung	2												1					1										1				1													1		1
Psychische Belastung (Komorbidität)	Gründe Verlassen	Rahmenbedingungen	2		1
Katastrophale Arbeitzeiten	Schwächen	Rahmenbedingungen	2																																										1
keine festen Pausenregelungen	Schwächen	Rahmenbedingungen	2																																												1
langsame, starre Strukturen (z.B. Neuanschaffungen)	Schwächen	Rahmenbedingungen	2																												1
Lautstärke/Unruhe im OP ist gestiegen (zu Lasten der Patienten)	Schwächen	Rahmenbedingungen	2																																									1
Örtliche Dezentralität	Schwächen	Rahmenbedingungen	2																																1
fehlende Privatsphäre (Spints, Räumlichkeiten)	Schwächen	Rahmenbedingungen	2			1										1
im Vergleich eher mäßig	Ressourcen finanzielle Mittel	Ressourcen	2																																								1
langwierige und unwahrscheinliche Umsetzung	Ressourcen finanzielle Mittel	Ressourcen	2																																										1
ungleiche Verteilung der finanziellen Mittel	Ressourcen finanzielle Mittel	Ressourcen	2																																								1
ungleiche Verteilung auf Geräte und Material	Ressourcen finanzielle Mittel	Ressourcen	2					1
teilweise lange Wartezeiten bei Ultraschallgeräten	Ressourcen Geräte	Ressourcen	2																																	1
zum Teil schlechte Ausstattung	Ressourcen Geräte	Ressourcen	2																															1
schlechte MRT-Ausrüstung	Ressourcen Geräte	Ressourcen	2								1
schlechte Verfügbarkeit (Geräte oft besetzt)	Ressourcen Geräte	Ressourcen	2		1
Schlechte Wartung	Ressourcen Geräte	Ressourcen	2																																										1	1
Schlechter Umgang mit Geräten	Ressourcen Geräte	Ressourcen	2																																										1	1
Sinkende Qualität	Ressourcen Geräte	Ressourcen	2																																										1	1
teilweise fehlende Monitore	Ressourcen Geräte	Ressourcen	2					1																																1
Hohe Rüstzeiten durch unterschiedliche Geräte	Ressourcen Geräte	Ressourcen	2							1	1
Sinkende Quantität	Ressourcen Geräte	Ressourcen	2																																	1									1	1	1		1
teilweise fehlende Beatmungsgeräte	Ressourcen Geräte	Ressourcen	2			1		1									1														1									1
Teilweise veraltet (z. B. Beatmungsgeräte)	Ressourcen Geräte	Ressourcen	2																1		1								1	1			1			1				1							1
lange Bestelldauer	Ressourcen Material	Ressourcen	2																																						1
etwas zu sparsam	Ressourcen Material	Ressourcen	2													1
Materialien müssen häufig lange gesucht werden	Ressourcen Material	Ressourcen	2																		1
hohe Transportzeiten verbrauchen Ressourcen/gefährden Patientensicherheit	Ressourcen Personal	Ressourcen	2							1
Sparkultur bemerkbar	Zusammenarbeit technischer Dienst	Technischer Dienst	2																																						1
Fehlende adäquate Nachbesetzung (insb. medizinisch technishcer Dienst)	Ressourcen Personal	Technischer Dienst	2																																1
Qualität verbesserungswürdig	Zusammenarbeit technischer Dienst	Technischer Dienst	2																														1
veraltete Technik	Zusammenarbeit technischer Dienst	Technischer Dienst	2			1																	1						1
bürokratisch seit Personalwechsel	Zusammenarbeit technischer Dienst	Technischer Dienst	2																												1		1												1				1
langsam	Zusammenarbeit technischer Dienst	Technischer Dienst	2			1																	1								1		1							1				1		1			1
Fehlende finanzielle Unterstützung bei Fortbildungen	Fortbildung	Unterstützung Fortbildung	2			1	1											1																						1
Prozess bei Zusatzqualifikation nicht nachvollziehbar	Fortbildung	Unterstützung Fortbildung	2											1							1	1							1																				1
Fehlende Nischen / Spezialisierungen	Gründe Verlassen	Unterstützung Fortbildung	2	1																											1					1									1
Fehlende Kostenübernahme bei Fortbildungen	Ressourcen finanzielle Mittel	Unterstützung Fortbildung	2				1																																					1	1
fehlende finanzielle Unterstützung bei Fortbildungen	Schwächen	Unterstützung Fortbildung	2																											1
Sinkende Spezialisierungen und Innovationen	Schwächen	Unterstützung Fortbildung	2																	1																				1
Fehlende Kostenübernahme bei Fortbildungen	Schwächen	Unterstützung Fortbildung	2		1							1							1
Fortbildungsurlaub schwierig durchzubringen	Fortbildung	Urlaubsvergabe	2	1	1	1			1		1		1	1								1	1					1	1											1
Unbefriedigende Urlaubsplanung	Gründe Verlassen	Urlaubsvergabe	2								1	1																											1							1
Urlaubsbuchungen ohne vorherige Genehmigung (ohne Konsequenzen)	Schwächen	Urlaubsvergabe	2																																1
fehlende Freistellung für Fortbildung	Schwächen	Urlaubsvergabe	2								1																			1
Urlaubs- und Fortbildungs- Einsatzwünsche werden untergeordnet	Schwächen	Urlaubsvergabe	2						1										1														1						1
Urlaubsplanung	Schwächen	Urlaubsvergabe	2							1	1	1			1		1		1											1			1		1	1			1			1		1	1		1
fehleranfällig	Urlaubsplanung	Urlaubsvergabe	2																																										1
großes Problem	Urlaubsplanung	Urlaubsvergabe	2																																										1				1
Keine persönliche Rücksprache sondern Zettel im Postfach (bzgl. Anträge)	Urlaubsplanung	Urlaubsvergabe	2																																													1
Seit Einführung StUKo noch schwieriger	Urlaubsplanung	Urlaubsvergabe	2																																											1
Urlaubsanträge werden zum Teil abgelehnt	Urlaubsplanung	Urlaubsvergabe	2																																													1
nicht aktuell	Urlaubsplanung	Urlaubsvergabe	2											1
kein Weiterbildungsurlaub	Urlaubsplanung	Urlaubsvergabe	2											1																																1
komplex	Urlaubsplanung	Urlaubsvergabe	2																													1													1
Urlaub muss zu früh eingereicht werden	Urlaubsplanung	Urlaubsvergabe	2																																											1	1
StUKo mit falschem Signal, noch mehr Ärzte in Planung	Urlaubsplanung	Urlaubsvergabe	2	1													1
insb. für Familien schwierig	Urlaubsplanung	Urlaubsvergabe	2												1																1												1
längerer Urlaub schwierig	Urlaubsplanung	Urlaubsvergabe	2								1										1																					1
Ferienzeiten problematisch	Urlaubsplanung	Urlaubsvergabe	2																												1	1		1										1
unflexibel	Urlaubsplanung	Urlaubsvergabe	2			1			1																	1				1
sehr langfristige Einreichung	Urlaubsplanung	Urlaubsvergabe	2								1	1													1	1			1																		1
intransparent (Urlaubsplanung)	Urlaubsplanung	Urlaubsvergabe	2			1														1	1				1				1					1											1
Jahresurlaub kann nicht genommen werden	Urlaubsplanung	Urlaubsvergabe	2								1							1			1																					1			1	1	1	1
träge, zu kurzfristige Freigabe (Urlaubsplanung)	Urlaubsplanung	Urlaubsvergabe	2			1	1								1	1		1					1	1												1						1
Geringerer Verdienst	Gründe Verlassen	Verdienst	2		1	1	1	1	1	1						1			1		1	1	1		1				1	1	1		1	1	1	1	1			1	1		1			1	1
schlechte Bezahlung der Dienste	Schwächen	Verdienst	2																															1
Pauchale Maître-Dienst rechnet sich nicht	Schwächen	Verdienst	2					1
Vergleichsweise geringe Vergütung	Schwächen	Verdienst	2		1							1											1
Drittmittelprozesse sind unbefriedigend	Zusammenarbeit Verwaltung	Verwaltung	2																																								1
Fachärzte sind unzufrieden	Zusammenarbeit Verwaltung	Verwaltung	2																																									1
fehlender Dialog zwischen Verwaltung und Klinik	Zusammenarbeit Verwaltung	Verwaltung	2																																			1
Infopoint-Zeiten während der Arbeitszeit	Zusammenarbeit Verwaltung	Verwaltung	2																																	1
Träge	Zusammenarbeit Verwaltung	Verwaltung	2		1
falsche/uneinheitliche oder keine Aussagen	Zusammenarbeit Verwaltung	Verwaltung	2								1										1
bürokratisch	Zusammenarbeit Verwaltung	Verwaltung	2				1																				1										1
schlechte Kommunikation	Zusammenarbeit Verwaltung	Verwaltung	2									1			1																										1		1
schlechte Erreichbarkeit	Zusammenarbeit Verwaltung	Verwaltung	2		1	1		1				1	1	1		1			1							1										1											1
fehlender Servicegedanke	Zusammenarbeit Verwaltung	Verwaltung	2			1		1				1		1	1	1										1	1						1	1											1	1	1
intransparent (Verwaltung)	Zusammenarbeit Verwaltung	Verwaltung	2		1	1		1			1		1	1		1			1	1		1				1			1					1											1		1
[truncated: 1 more columns]

## Sheet: positive statements main
Name			positiv = 1 negativ = 2 neutral = 0	Subject 1	Subject 2	Subject 3	Subject 4	Subject 5	Subject 6	Subject 7	Subject 8	Subject 9	Subject 10	Subject 11	Subject 12	Subject 13	Subject 14	Subject 15	Subject 16	Subject 17	Subject 18	Subject 19	Subject 20	Subject 21	Subject 22	Subject 23	Subject 24	Subject 25	Subject 26	Subject 27	Subject 28	Subject 29	Subject 30	Subject 31	Subject 32	Subject 33	Subject 34	Subject 35	Subject 36	Subject 37	Subject 38	Subject 39	Subject 40	Subject 41	Subject 42	Subject 43	Subject 44	Subject 45	Subject 46
sex				m	m	m	m	w	m	m	w	m	w	m	m	w	m	m	m	m	m	w	w	m	m	w	m	w	w	m	m	m	m	m	w	m	m	m	m	m	m	m	w	w	m	w	m	m	m
Clinic since x yrs				6	8	10	9	8	10	4	11	7	15	8	3	7	7	2	5	7	7	7	8	2	6	6	3	10	7								15			8	14	13	19	31	9	9	10	9	13
Position since x yrs				6	2	7	4	6	4	3	5	1.5	7	2	2	2	1	3	1	2	2	2	2	5	1	4	4	4	2				>3	>3	>3		8			1	?	4	8	14	1	0.5	3	2	4
Statement	Survey section	Topic
keine/wenig (ungeplanten) Überstunden	Stärken	Arbeitsaufkommen	1				1												1													1				1
Anspruch auf Teilzeit für Mütter gut	Dienstplanung	Arbeitszeitflexibilisierung	1																														1											1
Möglichkeit zur Anpassung von Arbeitszeiten vorhanden	Dienstplanung	Arbeitszeitflexibilisierung	1																																									1
Flexibilisierung der Arbeitszeit über Teilzeitstellen	Prozesse	Arbeitszeitflexibilisierung	1																																		1
klare Arbeitszeiten	Prozesse	Arbeitszeitflexibilisierung	1										1
Möglichkeit Teilzeit zu arbeiten	Stärken	Arbeitszeitflexibilisierung	1										1																				1
Kernarbeitszeiten	Stärken	Arbeitszeitflexibilisierung	1	1															1															1
Rücksichtnahme auf individuelle Situation fast immer möglich	Dienstplanung	Dienstplanung	1																											1						1
Stationsarztmodell als Erfolgsmodell	Prozesse	Dienstplanung	1																												1								1
gute Prozesse und Planung in Orthopädie	Prozesse	Dienstplanung	1																													1
Wünsche werden erfüllt	Prozesse	Dienstplanung	1								1		1						1
eigenständige Dienstplanung	Prozesse	Dienstplanung	1								1																													1
Aus Oberarztsicht gut (Monats-/Tagesverteiler)	Prozesse	Dienstplanung	1																																				1
gute OP-Planung	Prozesse	Dienstplanung	1																												1
Wochenverteiler	Prozesse	Dienstplanung	1																														1
interne Diensteinteilung (Bröckelmann-System)	Prozesse	Dienstplanung	1	1				1																																									1
Angemessene Anzahl an Diensten	Stärken	Dienstplanung	1																															1
gute Einarbeitung (ausreichend lang und individuell)	Einarbeitung	Einarbeitung	1								1					1	1			1			1			1		1								1				1				1	1			1
Strukturiert	Einarbeitung	Einarbeitung	1			1									1	1	1														1								1	1	1				1
Tutorenkonzept etabliert und gut	Einarbeitung	Einarbeitung	1	1					1								1		1	1							1						1	1								1		1
Einarbeitung anhand einer Checkliste gut (vgl. Intensivstation)	Einarbeitung	Einarbeitung	1					1																							1		1							1
Gute Einarbeitung für Assistenzärzte	Einarbeitung	Einarbeitung	1																											1				1
vergleichsweise gute Deutschkenntnisse	Einarbeitung ausl. Mitarbeiter	Einarbeitung	1																															1		1											1
insgesamt gute Einarbeitung	Einarbeitung ausl. Mitarbeiter	Einarbeitung	1																															1						1
Hohe OP-Auslastung	Stärken	Ertragsorientierung	1																																1
Wiedereingliederung von jungen Müttern	Prozesse	Familie und Beruf	1																																		1
Initiativen für familienfreundliches Arbeiten	Stärken	Familie und Beruf	1																												1
Betriebskita	Stärken	Familie und Beruf	1		1
Maßnahmen zur Frauenförderung	Stärken	Familie und Beruf	1																																		1
gutes Verhältnis zu Prof. Van Aken	Stärken	Führung	1																												1															1
Jahresgespräch	Stärken	Führung	1												1
Gute Zusammenarbeit (Hierarchien)	Zusammenarbeit Hierarchien	Führung	1	1	1	1	1	1	1	1	1	1			1	1	1	1	1		1	1		1		1	1	1		1			1	1	1	1			1	1		1	1	1	1	1	1	1
Flache Hierarchien	Zusammenarbeit Hierarchien	Führung	1																1											1						1			1			1		1
Chef ist immer ansprechbar	Zusammenarbeit Hierarchien	Führung	1													1					1															1					1
Chef lässt OÄ Entscheidungsfreiheit	Zusammenarbeit Hierarchien	Führung	1																																													1
FK/OÄ übernehmen Verantwortung (Führen durch schwierige Situationen)	Zusammenarbeit Hierarchien	Führung	1																1
Aufstiegsmöglichkeiten	Stärken	Karriere	1																											1																	1
gute Absprache mit internem Transportdienst	Prozesse	Kooperation	1																																	1
Gute Kommunikation mit OP- und Anästhesiepflege	Prozesse	Kooperation	1																																	1
Gute Kooperation zu anderen Kliniken	Stärken	Kooperation	1																																								1
Zugang zu Ansprechpartnern	Stärken	Kooperation	1	1						1
sehr gute Zusammenarbeit in operativer Intensivmedizin und Anästhesie	Zusammenarbeit andere Kliniken/Bereiche	Kooperation	1																													1
OP/Intensiv: enge Zusammenarbeit	Zusammenarbeit Pflegende	Kooperation	1																																			1
Hohe Patientenorientierung	Stärken	Kultur	1															1							1
Umgang mit Kritik	Stärken	Kultur	1																																					1
Kollegialität und Teamklima	Stärken	Kultur	1					1		1	1				1			1	1		1	1	1			1					1				1	1									1	1	1	1
junges dynamisches Umfeld	Stärken	Kultur	1																											1
Selbstständigkeit	Stärken	Kultur	1					1																							1
Herausforderungen, hohe Verantwortung	Stärken	Kultur	1		1																				1															1				1		1
Flache Hierarchien	Stärken	Kultur	1																											1
Hohe Flexibilität	Stärken	Kultur	1																				1																					1					1
gutes Klima in Intensivtherapie	Zusammenarbeit andere Kliniken/Bereiche	Kultur	1																														1
Oberärzte untereinander kollegial	Zusammenarbeit Hierarchien	Kultur	1																																													1
guter Umgangston	Zusammenarbeit Hierarchien	Kultur	1					1																																1								1
starker Teamgedanke	Zusammenarbeit Hierarchien	Kultur	1						1
Rekrutierungspotenzial aus PJ wird genutzt	Stärken	Personalausstattung	1														1
Nachbestzung vakanter Stellen problemlos	Prozesse	Personalausstattung	1																												1
Versorgung zufriedenstellend	Ressourcen Personal	Personalausstattung	1																																									1
Durch Fluktuation kommt neues Know-how in die Klinik	Stärken	Personalausstattung	1																																						1
Gute Zusammenarbeit - Kollegial (Pflegende)	Zusammenarbeit Pflegende	Pflege	1		1		1	1		1	1			1	1	1			1	1		1	1	1			1		1		1	1	1				1		1	1	1	1	1	1	1	1	1	1	1
guter Teamgedanke	Zusammenarbeit Pflegende	Pflege	1										1																			1								1				1
gleichberechtigte Zusammenarbeit	Zusammenarbeit Pflegende	Pflege	1																													1											1
patientenorientiert	Zusammenarbeit Pflegende	Pflege	1																																											1
Management für Medizinier (allerdings zu wenig Ressourcen für Teilnahme)	Prozesse	Qualität Fort-/Weiterbildung	1																																		1	1
Breites Spektrum	Stärken	Qualität Fort-/Weiterbildung	1		1	1	1	1	1	1	1	1	1	1	1	1		1		1	1	1	1	1		1	1	1			1	1		1	1	1	1		1	1		1	1	1		1	1	1
Fachliche Expertise (state of the art - modern), Kompetenz	Stärken	Qualität Fort-/Weiterbildung	1	1		1	1		1											1	1		1			1	1	1	1			1	1		1					1	1		1	1	1			1	1
Hoher Lerneffekt - gute Weiterbildung (praktisch orientiert)	Stärken	Qualität Fort-/Weiterbildung	1									1						1	1			1				1				1			1	1		1							1						1
Abwechslung	Stärken	Qualität Fort-/Weiterbildung	1		1							1							1																1					1				1		1		1
Weiterbildung zum Facharzt ist gut strukturiert	Stärken	Qualität Fort-/Weiterbildung	1										1				1					1											1	1		1							1	1
Rotation	Stärken	Qualität Fort-/Weiterbildung	1													1			1																	1						1						1
Gute Unterstützung durch andere Ärzte	Stärken	Qualität Fort-/Weiterbildung	1															1																	1							1
UKM-Akademie (insb. Kommunikation und Führung)	Stärken	Qualität Fort-/Weiterbildung	1		1				1							1	1											1																				1
hohe Fallzahlen	Stärken	Qualität Fort-/Weiterbildung	1																																								1
Spannende, fordernde Fälle	Stärken	Qualität Fort-/Weiterbildung	1																																											1
Politisch gut aufgestellte Klinik	Stärken	Qualität Fort-/Weiterbildung	1						1																			1												1				1	1			1
Rennomierter Chef	Stärken	Qualität Fort-/Weiterbildung	1																														1					1										1
Guter (interner) Ruf der Klinik	Stärken	Qualität Fort-/Weiterbildung	1						1														1	1																				1				1	1
gute (internationale) Vernetzung	Stärken	Qualität Fort-/Weiterbildung	1																													1													1
Gute Forschungsmöglichkeit	Stärken	Qualität Fort-/Weiterbildung	1														1							1										1
Möglichkeit zur Spezialisierung	Stärken	Qualität Fort-/Weiterbildung	1																					1											1
Große Abteilung mit kurzfristiger Reaktion auf Bedarfswechsel	Stärken	Qualität Fort-/Weiterbildung	1																													1
keine negativen Meldungen seitens Klinik (gut)	Zusammenarbeit Hierarchien	Qualität Fort-/Weiterbildung	1																																			1
Standard Operating Processes	Prozesse	Qualität Fort-/Weiterbildung	1																											1
Effiziente medizinische Arbeitsorganisation	Stärken	Rahmenbedingungen	1																													1		1	1				1
Effiziente Organisationsstruktur	Stärken	Rahmenbedingungen	1																													1			1			1											1
schriftliche Verfahrensanweisungen	Stärken	Rahmenbedingungen	1																															1
Gute Infrastruktur UKM	Stärken	Rahmenbedingungen	1						1																			1
jederzeit sichergestellt/gut	Ressourcen finanzielle Mittel	Ressourcen	1		1				1		1		1				1				1					1
gute Ausstattung (Geräte)	Ressourcen Geräte	Ressourcen	1		1				1							1				1		1		1												1					1		1	1	1
gute Ausstattung (Material)	Ressourcen Material	Ressourcen	1						1											1		1		1																			1	1
gute Versorgung mit Medikamenten	Ressourcen Material	Ressourcen	1					1																																			1	1
Verbesserung durch interne Verrechnungspreise	Ressourcen Material	Ressourcen	1																																										1
geringe finanzielle Restriktionen	Stärken	Ressourcen	1																												1
Hohe Qualität der Ressourcen (personell, finanziell, technisch)	Stärken	Ressourcen	1			1											1
gut, reibungslos (technischer Dienst)	Zusammenarbeit technischer Dienst	Technischer Dienst	1		1		1		1		1		1			1	1			1	1			1	1	1		1								1									1
Betreuung/Unterstützung durch Leitung	Stärken	Unterstützung Fortbildung	1					1		1	1																				1
Angebot vieler freiwilliger Möglichkeiten (Leitfäden etc.)	Einarbeitung	Unterstützung Fortbildung	1																																			1
deutlich mehr Angebote für Zusatzqualifikationen an anderen Häusern	Fortbildung	Unterstützung Fortbildung	1															1																									1
Gute Planung für Qualifikationen	Fortbildung	Unterstützung Fortbildung	1						1
Möglichkeiten für Zusatzqualifikationen sind vorhanden	Fortbildung	Unterstützung Fortbildung	1																																									1
Finanzielle Unterstützung hat sich verbessert	Fortbildung	Unterstützung Fortbildung	1																																	1
Urlaubsplanung (sofern Frau Goeters anwesend)	Prozesse	Urlaubsvergabe	1																														1
mit Urlaubsplanung zufrieden	Prozesse	Urlaubsvergabe	1		1			1			1		1									1
Berücksichtigung individueller Wünsche	Stärken	Urlaubsvergabe	1	1
Intranet zeigt Vakanzen hinsichtlich Urlaub an: positiv	Urlaubsplanung	Urlaubsvergabe	1																																									1
StUKo gut	Urlaubsplanung	Urlaubsvergabe	1								1
faire Bezahlung	Stärken	Verdienst	1																											1
Zusammenarbeit wird besser	Zusammenarbeit Verwaltung	Verwaltung	1																														1				1
gut	Zusammenarbeit Verwaltung	Verwaltung	1						1														1																	1
Gehaltsabrechnungen sind nun transparenter	Zusammenarbeit Verwaltung	Verwaltung	1																																													1
[truncated: 1 more columns]

## Sheet: Topics pre interviews
No	Topic	Negative	Positive	Sum	% neg	% pos	% tot		Translation of topics
1	Qualität Fort-/Weiterbildung	13	67	80	0.1625	0.8375	0.142857		Quality of training
2	Dienstplanung	56	11	67	0.835821	0.164179	0.119643		Duty scheduling
3	Urlaubsvergabe	45	2	47	0.957447	0.0425532	0.0839286		Vacation scheduling
4	Kultur	37	20	57	0.649123	0.350877	0.101786		Culture / atmosphere
5	Personalausstattung	25	3	28	0.892857	0.107143	0.05		Personnel capacity
6	Ressourcen	25	11	36	0.694444	0.305556	0.0642857		Resources / equipment
7	Führung	3	24	27	0.111111	0.888889	0.0482143		Leadership
8	Ertragsorientierung	15	1	16	0.9375	0.0625	0.0285714		Performance orientation
9	Einarbeitung	18	24	42	0.428571	0.571429	0.075		Onboarding
10	Rahmenbedingungen	5	9	14	0.357143	0.642857	0.025		Working environment
11	Kooperation	10	5	15	0.666667	0.333333	0.0267857		Cooperation
12	Technischer Dienst	13	2	15	0.866667	0.133333	0.0267857		Technical services
13	Verwaltung	17	4	21	0.809524	0.190476	0.0375		Administration
14	Familie und Beruf	8	3	11	0.727273	0.272727	0.0196429		Family / Work Life Balance
15	Unterstützung Fortbildung	9	5	14	0.642857	0.357143	0.025		Quality of supervision
16	Verdienst	1	1	2	0.5	0.5	0.00357143		Salary
17	Karriere	16	2	18	0.888889	0.111111	0.0321429		Career perspectives
18	Arbeitszeitflexibilisierung	3	6	9	0.333333	0.666667	0.0160714		Flexible work schedules
19	Pflege	8	21	29	0.275862	0.724138	0.0517857		Cooperation with nurses
20	Arbeitsaufkommen	10	2	12	0.833333	0.166667	0.0214286		Working hours
		337	223	560	0.628546	0.371454	1

## Sheet: Topics main interview
No	Topic	Negative	Positive	Sum	% neg	% pos	% tot		Translation of topics
1	Qualität Fort-/Weiterbildung	30	126	156	0.192308	0.807692	0.125908		Quality of training
2	Dienstplanung	111	17	128	0.867188	0.132812	0.103309		Duty scheduling
3	Urlaubsvergabe	97	9	106	0.915094	0.0849057	0.0855529		Vacation scheduling
4	Kultur	71	38	109	0.651376	0.348624	0.0879742		Culture / atmosphere
5	Personalausstattung	69	4	73	0.945205	0.0547945	0.0589185		Personnel capacity
6	Ressourcen	40	31	71	0.56338	0.43662	0.0573043		Resources / equipment
7	Führung	9	49	58	0.155172	0.844828	0.0468119		Leadership
8	Ertragsorientierung	41	1	42	0.97619	0.0238095	0.0338983		Performance orientation
9	Einarbeitung	37	42	79	0.468354	0.531646	0.0637611		Onboarding
10	Rahmenbedingungen	8	11	19	0.421053	0.578947	0.0153349		Working environment
11	Kooperation	32	7	39	0.820513	0.179487	0.031477		Cooperation
12	Technischer Dienst	18	15	33	0.545455	0.454545	0.0266344		Technical services
13	Verwaltung	53	6	59	0.898305	0.101695	0.047619		Administration
14	Familie und Beruf	16	4	20	0.8	0.2	0.0161421		Family / Work Life Balance
15	Unterstützung Fortbildung	22	10	32	0.6875	0.3125	0.0258273		Quality of supervision
16	Verdienst	30	1	31	0.967742	0.0322581	0.0250202		Salary
17	Karriere	43	2	45	0.955556	0.0444444	0.0363196		Career perspectives
18	Arbeitszeitflexibilisierung	7	10	17	0.411765	0.588235	0.0137207		Flexible work schedules
19	Pflege	22	37	59	0.372881	0.627119	0.047619		Cooperation with nurses
20	Arbeitsaufkommen	59	4	63	0.936508	0.0634921	0.0508475		Working hours
		815	424	1239	0.677577	0.322423

## Sheet: neg statements per subject
Negative Statements	Topics
Subjects	Qualität Fort-/Weiterbildung	Dienstplanung	Urlaubsvergabe	Kultur	Personalausstattung	Ressourcen	Führung	Ertragsorientierung	Einarbeitung	Rahmenbedingungen	Kooperation	Technischer Dienst	Verwaltung	Familie und Beruf	Unterstützung Fortbildung	Verdienst	Karriere	Arbeitszeitflexibilisierung	Pflege	Arbeitsaufkommen
Subject 1	0	1	2	2	0	0	0	2	0	0	2	0	0	0	1	0	2	0	2	1
Subject 2	0	2	1	2	1	1	0	1	2	1	1	0	3	1	1	2	0	0	0	1
Subject 3	0	3	4	3	2	1	1	1	1	1	0	2	3	0	1	1	1	0	2	1
Subject 4	0	3	1	0	1	0	0	0	0	0	0	0	1	0	2	1	2	0	1	2
Subject 5	0	1	0	0	0	3	0	1	1	0	0	0	3	0	0	2	1	0	1	2
Subject 6	0	3	3	2	1	0	1	0	0	0	2	0	0	0	0	1	1	0	0	2
Subject 7	0	3	1	1	0	2	0	2	0	0	0	0	0	0	0	1	1	0	0	1
Subject 8	0	2	7	1	1	2	0	0	3	0	0	0	2	0	0	0	1	1	0	1
Subject 9	0	2	3	0	4	0	0	2	0	0	1	0	3	1	1	1	0	0	2	2
Subject 10	2	0	1	1	1	0	0	0	1	0	0	0	2	0	0	0	1	1	0	0
Subject 11	3	4	3	1	2	0	1	1	2	0	1	0	3	0	1	0	0	0	0	0
Subject 12	3	4	3	0	1	0	0	0	1	0	2	0	2	0	0	0	2	0	0	1
Subject 13	1	3	1	1	1	1	0	1	1	1	1	0	3	1	0	1	1	1	0	2
Subject 14	1	1	2	2	0	1	1	0	0	0	1	0	0	0	0	0	3	0	1	1
Subject 15	1	2	2	0	1	0	0	1	0	0	0	0	0	1	1	0	0	0	0	1
Subject 16	0	1	2	2	3	1	0	0	0	0	1	0	2	1	1	1	1	0	0	2
Subject 17	3	1	1	2	1	0	0	1	0	0	1	0	1	0	1	0	2	1	1	1
Subject 18	0	1	3	0	1	2	0	1	2	0	2	0	1	1	1	1	1	0	1	1
Subject 19	1	1	1	3	1	0	0	1	2	0	2	0	1	0	1	1	2	0	0	1
Subject 20	0	3	2	0	1	0	0	0	0	0	0	2	0	0	0	2	1	0	0	2
Subject 21	0	3	1	4	0	0	0	1	0	0	1	0	0	1	0	0	0	0	0	1
Subject 22	0	0	2	2	0	0	2	2	0	0	0	0	0	0	0	1	0	0	1	1
Subject 23	1	6	2	2	1	0	0	2	1	0	1	0	3	0	0	0	0	0	2	1
Subject 24	0	1	0	0	0	0	0	2	1	0	1	0	2	0	0	0	0	0	0	1
Subject 25	0	4	1	1	1	0	0	2	0	0	2	0	0	0	0	0	3	0	0	2
Subject 26	1	0	3	2	4	1	0	2	1	0	0	1	1	1	1	1	1	0	0	2
Subject 27	1	2	3	1	3	1	0	0	2	0	0	0	0	0	1	1	1	2	0	1
Subject 28	0	7	2	3	4	1	0	0	0	1	0	2	0	1	1	1	2	0	0	1
Subject 29	0	3	2	4	2	0	0	0	0	0	0	0	0	0	0	0	1	0	2	1
Subject 30	0	2	2	5	3	1	1	1	0	0	0	3	1	0	0	1	0	0	1	1
Subject 31	1	5	2	2	3	1	0	0	3	0	2	0	2	0	0	2	0	0	0	5
Subject 32	1	4	2	1	1	0	0	0	0	1	0	1	0	1	0	1	0	0	0	1
Subject 33	1	2	2	0	0	3	1	1	1	0	0	0	2	0	1	1	1	0	0	0
Subject 34	1	3	0	1	2	0	0	0	2	0	0	0	1	1	0	1	0	0	0	1
Subject 35	0	2	0	5	0	0	0	2	1	0	0	0	1	1	0	0	0	0	0	0
Subject 36	0	2	3	3	3	0	0	1	0	0	0	0	0	0	0	0	1	0	0	2
Subject 37	0	2	1	3	3	3	0	1	1	0	1	1	0	0	2	1	1	0	2	1
Subject 38	1	0	0	1	3	1	0	1	0	0	0	1	1	1	0	1	0	0	2	1
Subject 39	2	3	4	0	2	0	0	1	2	0	1	0	0	0	0	0	0	0	0	2
Subject 40	1	1	1	5	1	2	1	0	0	0	3	0	2	1	0	1	2	0	0	1
Subject 41	0	4	2	0	0	0	0	0	0	1	0	1	1	0	1	0	1	0	0	1
Subject 42	1	6	6	1	2	5	0	1	1	1	1	1	2	1	2	0	2	0	0	1
Subject 43	1	2	5	0	2	4	0	2	2	0	1	1	1	1	0	1	1	0	0	3
Subject 44	1	3	4	0	3	2	0	0	1	1	1	0	3	0	0	1	1	1	0	1
Subject 45	0	0	3	1	2	0	0	3	1	0	0	0	0	0	0	0	2	0	0	1
Subject 46	1	3	1	1	1	1	0	1	1	0	0	2	0	0	1	0	0	0	1	1

[truncated: 5 more sheets: pos statements per subject, Improvements all, Check dublication, statements w-o dublication, Improvements count]
