# Supplementary material for: Individual perspectives and mental maps of working conditions and intention to stay of physicians in academic medicine
Source: Front Psychol. 2023 May 12;14:1106501. doi: 10.3389/fpsyg.2023.1106501 (PMC10213555; doi:10.3389/fpsyg.2023.1106501)
Supplement: Supplementary Data Sheet 4 — Access Database with Skills Matching System. [file Data_Sheet_4.ZIP]

Archive with 1 entries (1 files):
- supp5 PhysicianPlus workforce planning.accdb
